# Supplementary material for: Comprehensive multivariate correlations between climatic effect, metabolite-profile, antioxidant capacity and antibacterial activity of Brazilian red propolis metabolites during seasonal study
Source: Sci Rep. 2019 Dec 4;9:18293. doi: 10.1038/s41598-019-54591-3 (PMC6893030; doi:10.1038/s41598-019-54591-3)
Supplement: Supplementary file 2 — Supplementary Dataset 1 - 11. [file 41598_2019_54591_MOESM2_ESM.xlsx]

## Sheet: Multivariate_Antibacterial
	Comprehensive multivariate correlations between climatic effect, metabolite-profile, antioxidant capacity and antibacterial activity of Brazilian red propolis metabolites during seasonal study
	Ticiano Gomes do Nascimento*1, Rodolfo Elleson Santos Arruda1, Erika Tayse da Cruz Almeida1, José Marcos dos Santos Oliveira1, Irinaldo Diniz Basílio-Júnior1, Isabel Cristina Celerino de Moraes Porto1, Adilson Rodrigues Sabino1, Josealdo Tonholo1,
	Alexander Gray2, RuAngelie Edrada Ebel2, Carol Clements2, Tong Zhang2, David George Watson*2
	1 Laboratory of Pharmaceutical and Food Analysis, Postgraduate Program in Pharmaceutical Sciences, Institute of Pharmaceutical Sciences and Postgraduate program of Nutrition, College of Nutrition, Federal University of Alagoas, Campus A. C. Simões, University City, Maceió/Alagoas/Brazil. Postcode: 57072-970. Phone/FAX: 0055 21 82 3214 1155. E-mail: ticianogn@yahoo.com.br*
	2 University of Strathclyde, Department of Pharmaceutical Sciences, Strathclyde Institute of Pharmacy and Biomedical Science, 27 Taylor Street, Glasgow, G4 0NR, UK. Tel.: +44 1415482707; Fax: +44 1415526399. E-mail: d.g.watson@strath.ac.uk* (D.G. Watson)
	Concentration values (concentration ug/100mg) from LC_Orbitrap-MS and HPLC-UV-DAD													5	0.25	0.3	0.45	0.6	0.75	0.8	0.9	0.95
Seasonal Sample															S.A. MIC 500	S.A. MIC 375	S. A. MIC 280	S.A. MIC 210	S.A. MIC 158	S. A. MIC 118	S. A. MIC 88	S. A. MIC 66	Antibacterial activity range (ug/mL)
Propolis A-mar/2011	6490.02	1787.73	450.567	413.162	146.993	72.9396	19.0321	19.0694	5.17979	1.25545	247.3	444.41	214.28	5	0.25	0.3	0.45	0.6	0.75	0.8	0.9	0.95	66
Propolis A-apr/2011	5200.55	971.56	675.879	521.415	227.123	107.017	29.311	27.7688	7.35127	0.512663	290.51	665.64	371.79	5	0.25	0.3	0.45	0.6	0.75	0.8	0.9	0.95	66
Propolis A-May/2011	3633.39	609.54	952.79	610.35	223.46	126.931	36.719	33.6628	8.29085	0.884896	438.71	629.69	421.94	4.05	0.25	0.3	0.45	0.6	0.75	0.8	0.9	0	88
Propolis A-jun/2011	3229.56	361.37	804.254	583.388	211.011	109.321	30.6638	23.6101	5.29977	0.557939	414.39	739.19	458.73	5	0.25	0.3	0.45	0.6	0.75	0.8	0.9	0.95	66
Propolis A-jul/2011	1936.97	216.021	643.641	612.683	237.24	93.6461	32.9009	24.2377	5.57608	0.972974	295.45	717.65	294.64	3.15	0.25	0.3	0.45	0.6	0.75	0.8	0	0	118
Propolis A-agu/2011	476.63	51.08	965.243	883.355	470.248	149.486	61.4019	37.4359	8.38377	2.02352	644.5	1135.11	502.4	5	0.25	0.3	0.45	0.6	0.75	0.8	0.9	0.95	66
Propolis A-sept/2011	7314.52	2377.97	422.658	448.555	152.643	65.111	25.5489	13.6604	3.00898	0.227305	273.89	493.74	219.93	5	0.25	0.3	0.45	0.6	0.75	0.8	0.9	0.95	66
Propolis A-oct/2011	8231.49	2767.17	215.226	239.567	63.6756	33.29	11.1988	8.28944	1.36216	0.178888	206.62	303.81	110.23	5	0.25	0.3	0.45	0.6	0.75	0.8	0.9	0.95	66
Propolis A-nov/2011	7922.55	2317.61	153.564	187.807	55.9939	28.3175	10.251	6.70496	0.953876	0.15287	199.42	283.72	140.21	5	0.25	0.3	0.45	0.6	0.75	0.8	0.9	0.95	66
Propolis A-dec/2011	7360.91	2043.58	205.157	248.042	96.9404	40.6711	13.4798	8.91805	1.96968	0.126658	274.03	312.67	155.49	5	0.25	0.3	0.45	0.6	0.75	0.8	0.9	0.95	66
Propolis A-jan/2012	6918.71	1668.88	395.505	404.366	173.078	69.8556	23.2284	14.5134	3.98374	0.22416	253.63	423.51	245.85	5	0.25	0.3	0.45	0.6	0.75	0.8	0.9	0.95	66
Propolis A-feb/2012	3799.04	658.11	648.577	640.958	318.398	115.763	38.6745	30.0645	7.68352	1.14597	438.07	815.6	460.22	5	0.25	0.3	0.45	0.6	0.75	0.8	0.9	0.95	66
Propolis B-mar/2011	1248.59	240.37	981.718	1023.2	356.038	164.228	24.505	87.1687	31.8136	0	376.13	1090.28	450.64	5	0.25	0.3	0.45	0.6	0.75	0.8	0.9	0.95	66
Propolis B-apr/2011	1168.21	996.4	1038.92	861.608	297.068	155.729	15.2619	98.4766	0.524796	13.4054	445.16	929.4	395.53	5	0.25	0.3	0.45	0.6	0.75	0.8	0.9	0.95	66
Propolis B-May/2011	2913.45	335.17	1116.46	982.362	345.069	169.626	20.2744	115.872	0.977967	4.09256	687.76	1139.79	403.5	5	0.25	0.3	0.45	0.6	0.75	0.8	0.9	0.95	66
Propolis B-jun/2011	1454.81	132.08	647.433	487.78	157.12	73.4301	0	45.4068	0.310609	2.28317	419.39	595.49	353.07	5	0.25	0.3	0.45	0.6	0.75	0.8	0.9	0.95	66
Propolis B-jul/2011	548.57	91.08	847.58	760.23	267.605	119.236	5.46776	67.8341	0.723005	4.7629	525.91	885.76	467.91	5	0.25	0.3	0.45	0.6	0.75	0.8	0.9	0.95	66
Propolis B-agu/2011	1345.28	32.71	1260.39	1060.44	390.86	186.049	32.4651	85.641	0.930339	0	565.81	961.09	597.87	5	0.25	0.3	0.45	0.6	0.75	0.8	0.9	0.95	66
Propolis B-sept/2011	2298.44	31.22	1180.59	1090.23	385.474	167.447	31.0537	94.5052	0.810087	2.91165	624.17	1120.28	692.44	5	0.25	0.3	0.45	0.6	0.75	0.8	0.9	0.95	66
Propolis B-oct/2011	4181.69	283.7	1114.03	958.745	365.806	153.117	28.9453	88.699	0.648736	2.77063	591.38	1167	660.88	5	0.25	0.3	0.45	0.6	0.75	0.8	0.9	0.95	66
Propolis B-nov/2011	4376.45	391.53	1053.01	982.209	394.609	161.873	25.9003	85.4734	0.671278	3.82467	594.14	1199.92	753.65	5	0.25	0.3	0.45	0.6	0.75	0.8	0.9	0.95	66
Propolis B-dec/2011	4471.36	745.37	1018.41	908.494	354.47	142.666	12.2064	85.925	0.59092	4.13076	510.16	1254.01	407.86	5	0.25	0.3	0.45	0.6	0.75	0.8	0.9	0.95	66
Propolis B-jan/2012	5164.78	766.09	981.388	783.825	285.257	138.186	4.79409	94.7062	0.744377	3.15408	380.41	1105.05	369.47	5	0.25	0.3	0.45	0.6	0.75	0.8	0.9	0.95	66
Propolis B-feb/2012	4793.09	1134.84	1067.49	885.693	345.239	149.497	13.4097	97.5381	0.677058	5.38922	454.24	1236.33	409.69	5	0.25	0.3	0.45	0.6	0.75	0.8	0.9	0.95	66
Propolis C-mar/2011	124.27	69.68	798.37	600.901	351.956	173.152	33.4509	45.9335	8.88354	9.36784	466.51	655.37	321.25	3.15	0.25	0.3	0.45	0.6	0.75	0.8	0	0	118
Propolis C-apr/2011	104.65	30.87	495.993	392.078	219.458	107.106	13.718	29.2511	0.172771	4.72009	327.38	405.63	187.57	1.6	0.25	0.3	0.45	0.6	0	0	0	0	210
Propolis C-May/2011	390.14	47.06	833.92	634.419	373.408	196.345	45.4387	38.6799	0.273299	1.10075	401.28	719.89	354.75	5	0.25	0.3	0.45	0.6	0.75	0.8	0.9	0.95	88
Propolis C-jun/2011	123.99	19.74	594.318	458.382	263.488	125.754	20.4321	30.9327	0.183326	1.36694	319.97	447.34	195.54	1	0.25	0.3	0.45	0	0	0	0	0	280
Propolis C-jul/2011	45.25	6.84	956.605	876.33	618.094	244.432	106.483	49.9536	0.349542	0.739016	686.2	1040.54	418.74	5	0.25	0.3	0.45	0.6	0.75	0.8	0.9	0.95	66
Propolis C-agu/2011	134.97	5.6	814.051	745.393	548.113	230.672	90.5143	39.9456	0.335141	0.45127	559.69	864.82	366.77	5	0.25	0.3	0.45	0.6	0.75	0.8	0.9	0.95	66
Propolis C-sept/2011	252.17	83.55	806.342	812.752	555.65	224.546	84.0856	41.4248	0.413806	0.485659	551.01	861.78	366.91	5	0.25	0.3	0.45	0.6	0.75	0.8	0.9	0.95	66
Propolis C-oct/2011	761.3	33.51	748.021	695.335	483.864	230.848	73.4797	43.7262	0.333468	0.323789	427.04	798.76	333.16	5	0.25	0.3	0.45	0.6	0.75	0.8	0.9	0.95	66
Propolis C-nov/2011	1038.83	56.04	572.348	440.64	268.641	154.711	27.1391	24.1897	0.165747	0	322.85	496.18	248.78	5	0.25	0.3	0.45	0.6	0.75	0.8	0.9	0.95	66
Propolis C-dec/2011	1062.45	96.52	529.812	413.252	256.265	146.59	21.8266	24.4004	0.093229	0.28158	255.98	541.48	247.73	5	0.25	0.3	0.45	0.6	0.75	0.8	0.9	0.95	66
Propolis C-jan/2012	1418.35	95.15	488.333	394.92	232.88	138.845	27.694	24.6549	0.163389	1.15489	327.65	477.52	224.95	5	0.25	0.3	0.45	0.6	0.75	0.8	0.9	0.95	66
Propolis C-feb/2012	1244.05	147.24	460.621	373.95	224.339	146.016	11.665	29.7158	0.062831	0	285.78	462.82	213.75	5	0.25	0.3	0.45	0.6	0.75	0.8	0.9	0.95	66
	Normalized concentration values (concentration ug/100mg) from LC_Orbitrap-MS and HPLC-UV-DAD													5	0.25	0.3	0.45	0.6	0.75	0.8	0.9	0.95
Seasonal Sample	Guttiferone E	Guttiferone B	Formononetin	Isoliquiritigenin	Narigenin	Biochanin A	Pinocembrin	Daidzein	Genistein	Galangin	Luteolin	Liquiritigenin	Pinobanksin	Antibacterial activity range (ug/mL)	S.A. MIC 500	S.A. MIC 375	S. A. MIC 280	S.A. MIC 210	S.A. MIC 158	S. A. MIC 118	S. A. MIC 88	S. A. MIC 66	Antibacterial activity range (ug/mL)
Propolis A-mar/2011	0.775435	0.639393	0.365912	0.323997	0.21967	0.368264	0.171671	0.402344	0.568773	0.595085	0.107576	0.188738	0.265319	5	0.25	0.3	0.45	0.6	0.75	0.8	0.9	0.95	66
Propolis A-apr/2011	0.609156	0.338899	0.6435	0.479633	0.413102	0.649506	0.372624	0.685426	0.861035	0.203497	0.20466	0.448584	0.666956	5	0.25	0.3	0.45	0.6	0.75	0.8	0.9	0.95	66
Propolis A-May/2011	0.407069	0.205612	0.984657	0.607497	0.404259	0.813851	0.517451	0.877222	0.987495	0.399733	0.537634	0.406359	0.794834	4.05	0.25	0.3	0.45	0.6	0.75	0.8	0.9	0	88
Propolis A-jun/2011	0.354994	0.114241	0.801659	0.568732	0.374208	0.668519	0.399071	0.550102	0.58492	0.227366	0.482992	0.534972	0.888645	5	0.25	0.3	0.45	0.6	0.75	0.8	0.9	0.95	66
Propolis A-jul/2011	0.188313	0.0607273	0.603782	0.61085	0.437523	0.539154	0.442807	0.570523	0.622109	0.446167	0.215759	0.509672	0.47023	3.15	0.25	0.3	0.45	0.6	0.75	0.8	0	0	118
Propolis A-agu/2011	0	0	1	1	1	1	1	1	1	1	1	1	1	5	0.25	0.3	0.45	0.6	0.75	0.8	0.9	0.95	66
Propolis A-sept/2011	0.881756	0.856706	0.331527	0.374881	0.233308	0.303655	0.299075	0.226333	0.2766	0.0530598	0.167318	0.246679	0.279726	5	0.25	0.3	0.45	0.6	0.75	0.8	0.9	0.95	66
Propolis A-oct/2011	1	1	0.0759693	0.0744163	0.0185434	0.041038	0.0185307	0.0515597	0.0549513	0.027535	0.0161769	0.0235967	0	5	0.25	0.3	0.45	0.6	0.75	0.8	0.9	0.95	66
Propolis A-nov/2011	0.960162	0.834483	0	0	0	0	0	0	0	0.0138186	0	0	0.0764464	5	0.25	0.3	0.45	0.6	0.75	0.8	0.9	0.95	66
Propolis A-dec/2011	0.887737	0.733591	0.0635635	0.0866008	0.098844	0.101954	0.0631232	0.0720148	0.136718	0	0.167633	0.0340032	0.115409	5	0.25	0.3	0.45	0.6	0.75	0.8	0.9	0.95	66
Propolis A-jan/2012	0.830715	0.595636	0.298075	0.311351	0.282639	0.342812	0.253708	0.254092	0.407794	0.0514018	0.121798	0.16419	0.345819	5	0.25	0.3	0.45	0.6	0.75	0.8	0.9	0.95	66
Propolis A-feb/2012	0.428429	0.223494	0.609863	0.651502	0.633438	0.721681	0.555681	0.760131	0.905753	0.53737	0.536196	0.62472	0.892445	5	0.25	0.3	0.45	0.6	0.75	0.8	0.9	0.95	66
Propolis B-mar/2011	0.151644	0.189513	0.545365	0.888722	0.837588	0.806239	0.75481	0.592661	1	0	0	0.751367	0.243572	5	0.25	0.3	0.45	0.6	0.75	0.8	0.9	0.95	66
Propolis B-apr/2011	0.134231	0.874558	0.638696	0.620507	0.589283	0.730772	0.470102	0.753137	0.00679895	1	0.221513	0.507061	0.105996	5	0.25	0.3	0.45	0.6	0.75	0.8	0.9	0.95	66
Propolis B-May/2011	0.512299	0.275412	0.765192	0.820944	0.791402	0.854168	0.624498	1	0.021184	0.305293	1	0.82655	0.125892	5	0.25	0.3	0.45	0.6	0.75	0.8	0.9	0.95	66
Propolis B-jun/2011	0.196317	0.0913902	0	0	0	0	0	0	0	0.170318	0.138819	0	0	5	0.25	0.3	0.45	0.6	0.75	0.8	0.9	0.95	66
Propolis B-jul/2011	0	0.0542397	0.326528	0.452233	0.465221	0.406734	0.168419	0.318275	0.0130907	0.355298	0.480634	0.440792	0.286684	5	0.25	0.3	0.45	0.6	0.75	0.8	0.9	0.95	66
Propolis B-agu/2011	0.17259	0.0013501	1	0.950552	0.984217	1	1	0.570981	0.0196721	0	0.608671	0.555184	0.611114	5	0.25	0.3	0.45	0.6	0.75	0.8	0.9	0.95	66
Propolis B-sept/2011	0.379071	0	0.869808	1	0.961538	0.83482	0.956525	0.696776	0.0158549	0.2172	0.795944	0.796924	0.847197	5	0.25	0.3	0.45	0.6	0.75	0.8	0.9	0.95	66
Propolis B-oct/2011	0.787035	0.228774	0.761217	0.781743	0.878718	0.707582	0.891582	0.614378	0.0107332	0.206681	0.690723	0.86787	0.768411	5	0.25	0.3	0.45	0.6	0.75	0.8	0.9	0.95	66
Propolis B-nov/2011	0.829226	0.32648	0.661675	0.820691	1	0.785323	0.797788	0.568602	0.0114487	0.285309	0.69958	0.917861	1	5	0.25	0.3	0.45	0.6	0.75	0.8	0.9	0.95	66
Propolis B-dec/2011	0.849786	0.647098	0.605227	0.698333	0.830986	0.614778	0.375985	0.575011	0.00889792	0.308142	0.430093	1	0.136777	5	0.25	0.3	0.45	0.6	0.75	0.8	0.9	0.95	66
Propolis B-jan/2012	1	0.665872	0.544828	0.491397	0.53955	0.574999	0.147669	0.69963	0.0137691	0.235285	0.0137342	0.773796	0.0409406	5	0.25	0.3	0.45	0.6	0.75	0.8	0.9	0.95	66
Propolis B-feb/2012	0.919482	1	0.685303	0.660486	0.792117	0.675434	0.413051	0.739818	0.0116322	0.40202	0.25065	0.973152	0.141345	5	0.25	0.3	0.45	0.6	0.75	0.8	0.9	0.95	66
Propolis C-mar/2011	0.0575486	0.452414	0.680968	0.451751	0.332378	0.480943	0.229765	0.843964	1	1	0.489354	0.393347	0.578276	3.15	0.25	0.3	0.45	0.6	0.75	0.8	0	0	118
Propolis C-apr/2011	0.0432598	0.17841	0.0713156	0.0360827	0	0	0.0216524	0.196451	0.0124639	0.503861	0.165962	0	0	1.6	0.25	0.3	0.45	0.6	0	0	0	0	210
Propolis C-May/2011	0.251176	0.292714	0.752644	0.518471	0.386191	0.649836	0.356196	0.562423	0.0238607	0.117503	0.337734	0.494968	0.723191	5	0.25	0.3	0.45	0.6	0.75	0.8	0.9	0.95	88
Propolis C-jun/2011	0.0573447	0.0998306	0.26956	0.168064	0.11045	0.13579	0.0924624	0.261723	0.0136605	0.145919	0.148738	0.0656943	0.0344767	1	0.25	0.3	0.45	0	0	0	0	0	280
Propolis C-jul/2011	0	0.00875459	1	1	1	1	1	1	0.0325043	0.0788887	1	1	1	5	0.25	0.3	0.45	0.6	0.75	0.8	0.9	0.95	66
Propolis C-agu/2011	0.0653412	0	0.712584	0.739367	0.824449	0.899799	0.831587	0.611549	0.0308717	0.0481723	0.705941	0.723236	0.775187	5	0.25	0.3	0.45	0.6	0.75	0.8	0.9	0.95	66
Propolis C-sept/2011	0.150696	0.550339	0.697041	0.873448	0.843356	0.855193	0.763787	0.668962	0.0397899	0.0518432	0.685765	0.718448	0.775793	5	0.25	0.3	0.45	0.6	0.75	0.8	0.9	0.95	66
Propolis C-oct/2011	0.521484	0.197049	0.579453	0.639726	0.663276	0.901082	0.651931	0.75829	0.030682	0.0345639	0.39761	0.61919	0.629796	5	0.25	0.3	0.45	0.6	0.75	0.8	0.9	0.95	66
Propolis C-nov/2011	0.723603	0.356114	0.225263	0.132747	0.123377	0.346659	0.163198	0	0.0116675	0	0.155432	0.142619	0.264784	5	0.25	0.3	0.45	0.6	0.75	0.8	0.9	0.95	66
Propolis C-dec/2011	0.740805	0.641909	0.139502	0.0782313	0.0923323	0.287518	0.10717	0.00817853	0.00344621	0.0300582	0	0.213967	0.260241	5	0.25	0.3	0.45	0.6	0.75	0.8	0.9	0.95	66
Propolis C-jan/2012	1	0.632237	0.055873	0.0417394	0.0336686	0.231118	0.16905	0.0180532	0.0114002	0.123283	0.166589	0.113229	0.161699	5	0.25	0.3	0.45	0.6	0.75	0.8	0.9	0.95	66
Propolis C-feb/2012	0.873061	1	0	0	0.012243	0.283339	0	0.214488	0	0	0.0692669	0.0900758	0.11325	5	0.25	0.3	0.45	0.6	0.75	0.8	0.9	0.95	66

## Sheet: LC_MS_Guttiferones Calculis
	Comprehensive multivariate correlations between climatic effect, metabolite-profile, antioxidant capacity and antibacterial activity of Brazilian red propolis metabolites during seasonal study
	Ticiano Gomes do Nascimento*1, Rodolfo Elleson Santos Arruda1, Erika Tayse da Cruz Almeida1, José Marcos dos Santos Oliveira1, Irinaldo Diniz Basílio-Júnior1, Isabel Cristina Celerino de Moraes Porto1, Adilson Rodrigues Sabino1, Josealdo Tonholo1,
	Alexander Gray2, RuAngelie Edrada Ebel2, Carol Clements2, Tong Zhang2, David George Watson*2
	1 Laboratory of Pharmaceutical and Food Analysis, Postgraduate Program in Pharmaceutical Sciences, Institute of Pharmaceutical Sciences and Postgraduate program of Nutrition, College of Nutrition, Federal University of Alagoas, Campus A. C. Simões, University City, Maceió/Alagoas/Brazil. Postcode: 57072-970. Phone/FAX: 0055 21 82 3214 1155. E-mail: ticianogn@yahoo.com.br*
	2 University of Strathclyde, Department of Pharmaceutical Sciences, Strathclyde Institute of Pharmacy and Biomedical Science, 27 Taylor Street, Glasgow, G4 0NR, UK. Tel.: +44 1415482707; Fax: +44 1415526399. E-mail: d.g.watson@strath.ac.uk* (D.G. Watson)
	Propolis A - Ilha do Porto			Seasonal Study			Propolis A - Ilha do Porto				Chromatograms Areas								Guttiferone E				Guttiferone E			Guttiferone B			Guttiferone B				Guttiferone B médio
																			[conc]	Area		1/X	1/Y		[conc]	Area		1/X	1/Y		[conc.]	Average
					2011-03-01	Apr/11	May/11	2011-06-01	2011-07-01	Aug/11	Sep/11	Oct/11	2011-11-01	Dec/11	2012-01-01	2012-02-01			100	3.62328e+08		0.01	2.75993e-09		100	121857546		0.01	8.2063e-09		100	121857546
	Guttiferone E			Guttiferone E	131939323	108746820	78710662	70617277	43661624	11132191	146105093	161289805	156238980	146887448	139367032	81987233			40	2.36363e+08		0.025	4.23078e-09		40	64542887		0.025	1.54936e-08		40	64542887
	Guttiferone B			Guttiferone B	17845967	9400601	5818546	3418021	2032379	477725	24294810	28715334	23621448	20604670	16583014	6293531			10	1.0044e+08		0.1	9.95623e-09		10	41753847		0.1	2.39499e-08		10	41753847
																			5	5.09866e+07		0.2	1.9613e-08		5	26362182		0.2	3.79331e-08		5	26362182
	Propolis B - Primavera			Seasonal Study			Propolis B - Primavera				Chromatograms Areas								2	2.43821e+07		0.5	4.10138e-08		1	4.99872e+06		1	2.00051e-07		1	4.99872e+06
																			1	1.17016e+07		1	8.54586e-08		0.5	2.32788e+06		2	4.29575e-07		0.5	2.32788e+06
					2011-03-01	Apr/11	May/11	2011-06-01	2011-07-01	Aug/11	Sep/11	Oct/11	2011-11-01	Dec/11	2012-01-01	2012-02-01			0.5	5.85412e+06		2	1.7082e-07		0.1	1.19301e+06		10	8.38216e-07		0.1	1.19301e+06
	Guttiferone E			Guttiferone E	28615333	26825530	64175464	33175465	12789816	30759155	51365892	89462065	93217068	95034930	108084482	101140009
	Guttiferone B			Guttiferone B	2263489	9649983	3167197	1238835	853022	305679	291729	2675771	3707450	7151177	7355681	11048348
	Propolis C - Primavera			Seasonal Study			Propolis C - Paripueira				Chromatograms Areas								12	1.18859e+08		0.0833333	8.41333e-09										Guttiferone E médio
																			4	4.4484e+07		0.25	2.248e-08								[conc.]	Average
					2011-03-01	Apr/11	May/11	2011-06-01	2011-07-01	Aug/11	Sep/11	Oct/11	2011-11-01	Dec/11	2012-01-01	2012-02-01															100	3.62328e+08
	Guttiferone E			Guttiferone E	2927932	2466838	9131632	2921425	1068336	3179218	5922666	17656553	23929932	24459929	32372561	28514408															40	2.36363e+08
	Guttiferone B			Guttiferone B	652030	288513	440044	184438	63910	52254	782302	313170	524153	904167	891265	1381838															10	1.0044e+08
																															5	5.09866e+07
																															2	2.43821e+07
																															1	1.17016e+07
																															0.5	5.85412e+06
	Propolis A - Ilha do Porto			Seasonal Study			Propolis A - Ilha do Porto			1/Y	to Transform Y in 1/Y																				0.1	1.47003e+06
					2011-03-01	Apr/11	May/11	2011-06-01	2011-07-01	Aug/11	Sep/11	Oct/11	2011-11-01	Dec/11	2012-01-01	2012-02-01
	Guttiferone E			Guttiferone E	7.57924e-09	9.19567e-09	1.27048e-08	1.41608e-08	2.29034e-08	8.98296e-08	6.84439e-09	6.20002e-09	6.40045e-09	6.80793e-09	7.1753e-09	1.2197e-08
	Guttiferone B			Guttiferone B	5.60351e-08	1.06376e-07	1.71864e-07	2.92567e-07	4.92034e-07	2.09325e-06	4.11611e-08	3.48246e-08	4.23344e-08	4.85327e-08	6.03027e-08	1.58893e-07
	Propolis B - Primavera			Seasonal Study			Propolis B - Primavera
					2011-03-01	Apr/11	May/11	2011-06-01	2011-07-01	Aug/11	Sep/11	Oct/11	2011-11-01	Dec/11	2012-01-01	2012-02-01
	Guttiferone E			Guttiferone E	3.49463e-08	3.72779e-08	1.55823e-08	3.01428e-08	7.81872e-08	3.25106e-08	1.94682e-08	1.11779e-08	1.07276e-08	1.05224e-08	9.25202e-09	9.88728e-09
	Guttiferone B			Guttiferone B	4.41796e-07	1.03627e-07	3.15737e-07	8.0721e-07	1.1723e-06	3.27141e-06	3.42784e-06	3.73724e-07	2.69727e-07	1.39837e-07	1.35949e-07	9.05113e-08
	Propolis C - Primavera			Seasonal Study			Propolis C - Paripueira
					2011-03-01	Apr/11	May/11	2011-06-01	2011-07-01	Aug/11	Sep/11	Oct/11	2011-11-01	Dec/11	2012-01-01	2012-02-01
	Guttiferone E			Guttiferone E	3.41538e-07	4.05377e-07	1.09509e-07	3.42299e-07	9.36035e-07	3.14543e-07	1.68843e-07	5.66362e-08	4.17887e-08	4.08832e-08	3.08904e-08	3.507e-08
	Guttiferone B			Guttiferone B	1.53367e-06	3.46605e-06	2.2725e-06	5.42188e-06	1.5647e-05	1.91373e-05	1.27828e-06	3.19315e-06	1.90784e-06	1.10599e-06	1.122e-06	7.23674e-07
	Propolis A - Ilha do Porto			Seasonal Study			Propolis A - Ilha do Porto			Obtain 1/X by equation Y =0,00000008462X+0,00000000106						Guttiferone E
										Obtain 1/X by equation Y =0,00000021426X+0,00000000389						Guttiferone B
					2011-03-01	Apr/11	May/11	2011-06-01	2011-07-01	Aug/11	Sep/11	Oct/11	2011-11-01	Dec/11	2012-01-01	2012-02-01
	Guttiferone E			Guttiferone E	0.0770414	0.0961436	0.137612	0.15482	0.258135	1.04904	0.0683572	0.0607424	0.063111	0.0679264	0.0722678	0.131612
	Guttiferone B			Guttiferone B	0.279684	0.514637	0.820285	1.38363	2.31459	9.78785	0.210263	0.18069	0.21574	0.244669	0.299602	0.759747
	Propolis B - Primavera			Seasonal Study			Propolis B - Primavera
					2011-03-01	Apr/11	May/11	2011-06-01	2011-07-01	Aug/11	Sep/11	Oct/11	2011-11-01	Dec/11	2012-01-01	2012-02-01
	Guttiferone E			Guttiferone E	0.400453	0.428007	0.171618	0.343687	0.911454	0.371669	0.217539	0.119569	0.114248	0.111823	0.0968095	0.104317
	Guttiferone B			Guttiferone B	2.08012	0.501807	1.49177	3.78559	5.48956	15.2865	16.0167	1.76241	1.27703	0.670807	0.652662	0.440592
	Propolis C - Primavera			Seasonal Study			Propolis C - Paripueira
					2011-03-01	Apr/11	May/11	2011-06-01	2011-07-01	Aug/11	Sep/11	Oct/11	2011-11-01	Dec/11	2012-01-01	2012-02-01
	Guttiferone E			Guttiferone E	4.02361	4.77803	1.28161	4.0326	11.0491	3.70459	1.98278	0.656774	0.481313	0.470612	0.352521	0.401914
	Guttiferone B			Guttiferone B	7.17615	16.195	10.6244	25.3233	73.0463	89.3362	5.98417	14.9213	8.92248	5.18006	5.25479	3.39571
	Propolis A - Ilha do Porto			Seasonal Study			Propolis A - Ilha do Porto			Obtain X by transform 1/X			Concentration (µg/mL)
					2011-03-01	Apr/11	May/11	2011-06-01	2011-07-01	Aug/11	Sep/11	Oct/11	2011-11-01	Dec/11	2012-01-01	2012-02-01
	Guttiferone E			Guttiferone E	12.98	10.4011	7.26679	6.45913	3.87394	0.953255	14.629	16.463	15.8451	14.7218	13.8374	7.59808
	Guttiferone B			Guttiferone B	3.57547	1.94312	1.21909	0.722736	0.432042	0.102167	4.75594	5.53435	4.63521	4.08716	3.33776	1.31623
	Propolis B - Primavera			Seasonal Study			Propolis B - Primavera
					2011-03-01	Apr/11	May/11	2011-06-01	2011-07-01	Aug/11	Sep/11	Oct/11	2011-11-01	Dec/11	2012-01-01	2012-02-01
	Guttiferone E			Guttiferone E	2.49717	2.33641	5.82691	2.90963	1.09715	2.69056	4.59687	8.36338	8.7529	8.94272	10.3296	9.58619
	Guttiferone B			Guttiferone B	0.480742	1.9928	0.670345	0.26416	0.182164	0.065417	0.062435	0.567405	0.783065	1.49074	1.53219	2.26967
	Propolis C - Primavera			Seasonal Study			Propolis C - Paripueira
					2011-03-01	Apr/11	May/11	2011-06-01	2011-07-01	Aug/11	Sep/11	Oct/11	2011-11-01	Dec/11	2012-01-01	2012-02-01
	Guttiferone E			Guttiferone E	0.248533	0.209291	0.780271	0.247979	0.0905051	0.269935	0.504342	1.52259	2.07765	2.12489	2.83671	2.48809
	Guttifereone B			Guttifereone B	0.13935	0.0617475	0.0941227	0.0394894	0.01369	0.0111937	0.167107	0.0670182	0.112077	0.193048	0.190303	0.29449
	Propolis A - Ilha do Porto			Seasonal Study			Propolis A - Ilha do Porto			Concentration (% or mg / 100 mg of Red Propolis Extract)
					2011-03-01	Apr/11	May/11	2011-06-01	2011-07-01	Aug/11	Sep/11	Oct/11	2011-11-01	Dec/11	2012-01-01	2012-02-01
	Guttiferone E			Guttiferone E	6.49002	5.20055	3.63339	3.22956	1.93697	0.476627	7.31452	8.23149	7.92255	7.36091	6.91871	3.79904
	Guttiferone B			Guttiferone B	1.78773	0.971558	0.609544	0.361368	0.216021	0.0510837	2.37797	2.76717	2.31761	2.04358	1.66888	0.658114
	Propolis B - Primavera			Seasonal Study			Propolis B - Primavera
					2011-03-01	Apr/11	May/11	2011-06-01	2011-07-01	Aug/11	Sep/11	Oct/11	2011-11-01	Dec/11	2012-01-01	2012-02-01
	Guttiferone E			Guttiferone E	1.24859	1.16821	2.91345	1.45481	0.548574	1.34528	2.29844	4.18169	4.37645	4.47136	5.16478	4.79309
	Guttiferone B			Guttiferone B	0.240371	0.996399	0.335172	0.13208	0.091082	0.0327085	0.0312175	0.283702	0.391532	0.745371	0.766093	1.13484
	Propolis C - Primavera			Seasonal Study			Propolis C - Paripueira
					2011-03-01	Apr/11	May/11	2011-06-01	2011-07-01	Aug/11	Sep/11	Oct/11	2011-11-01	Dec/11	2012-01-01	2012-02-01
	Guttiferone E			Guttiferone E	0.124266	0.104646	0.390136	0.123989	0.0452525	0.134968	0.252171	0.761297	1.03883	1.06245	1.41835	1.24405
	Guttiferone B			Guttiferone B	0.0696752	0.0308737	0.0470614	0.0197447	0.00684498	0.00559683	0.0835537	0.0335091	0.0560383	0.0965239	0.0951513	0.147245
	Propolis A - Ilha do Porto			Seasonal Study			Propolis A - Ilha do Porto			Obtain Concentration µg/100mg
					2011-03-01	Apr/11	May/11	2011-06-01	2011-07-01	Aug/11	Sep/11	Oct/11	2011-11-01	Dec/11	2012-01-01	2012-02-01
	Guttiferone E			Guttiferone E	6490.02	5200.55	3633.39	3229.56	1936.97	476.627	7314.52	8231.49	7922.55	7360.91	6918.71	3799.04
	Guttiferone B			Guttiferone B	1787.73	971.558	609.544	361.368	216.021	51.0837	2377.97	2767.17	2317.61	2043.58	1668.88	658.114
	Propolis B - Primavera			Seasonal Study			Propolis B - Primavera
					2011-03-01	Apr/11	May/11	2011-06-01	2011-07-01	Aug/11	Sep/11	Oct/11	2011-11-01	Dec/11	2012-01-01	2012-02-01
	Guttiferone E			Guttiferone E	1248.59	1168.21	2913.45	1454.81	548.574	1345.28	2298.44	4181.69	4376.45	4471.36	5164.78	4793.09
	Guttiferone B			Guttiferone B	240.371	996.399	335.172	132.08	91.082	32.7085	31.2175	283.702	391.532	745.371	766.093	1134.84
	Propolis C - Primavera			Seasonal Study			Propolis C - Paripueira
					2011-03-01	Apr/11	May/11	2011-06-01	2011-07-01	Aug/11	Sep/11	Oct/11	2011-11-01	Dec/11	2012-01-01	2012-02-01
	Guttiferone E			Guttiferone E	124.266	104.646	390.136	123.989	45.2525	134.968	252.171	761.297	1038.83	1062.45	1418.35	1244.05
	Guttiferone B			Guttiferone B	69.6752	30.8737	47.0614	19.7447	6.84498	5.59683	83.5537	33.5091	56.0383	96.5239	95.1513	147.245
					Guttiferones Concentration µg/100 mg red Propolis Extract													Guttiferones Concentration % or mg/100 mg red Propolis Extract
			Propolis B				Propolis C			Propolis A						Propolis B				Propolis C			Propolis A
			Primavera	Gutti E	Gutti B		Paripueira	Gutti E	Gutti B	Ilha Porto	Gutti E	Gutti B				Primavera	Gutti E	Gutti B		Paripueira	Gutti E	Gutti B	Ilha Porto	Gutti E	Gutti B
			March	1248.59	240.371		March	124.266	69.6752	March	6490.02	1787.73				March	1.24859	0.240371		March	0.124266	0.0696752	March	6.49002	1.78773
			April	1168.21	996.399		April	104.646	30.8737	April	5200.55	971.558				April	1.16821	0.996399		April	0.104646	0.0308737	April	5.20055	0.971558
			May	2913.45	335.172		May	390.136	47.0614	May	3633.39	609.544				May	2.91345	0.335172		May	0.390136	0.0470614	May	3.63339	0.609544
			June	1454.81	132.08		June	123.989	19.7447	June	3229.56	361.368				June	1.45481	0.13208		June	0.123989	0.0197447	June	3.22956	0.361368
			July	548.574	91.082		July	45.2525	6.84498	July	1936.97	216.021				July	0.548574	0.091082		July	0.0452525	0.00684498	July	1.93697	0.216021
			August	1345.28	32.7085		August	134.968	5.59683	August	476.627	51.0837				August	1.34528	0.0327085		August	0.134968	0.00559683	August	0.476627	0.0510837
			September	2298.44	31.2175		September	252.171	83.5537	September	7314.52	2377.97				September	2.29844	0.0312175		September	0.252171	0.0835537	September	7.31452	2.37797
			October	4181.69	283.702		October	761.297	33.5091	October	8231.49	2767.17				October	4.18169	0.283702		October	0.761297	0.0335091	October	8.23149	2.76717
			November	4376.45	391.532		November	1038.83	56.0383	November	7922.55	2317.61				November	4.37645	0.391532		November	1.03883	0.0560383	November	7.92255	2.31761
			December	4471.36	745.371		December	1062.45	96.5239	December	7360.91	2043.58				December	4.47136	0.745371		December	1.06245	0.0965239	December	7.36091	2.04358
			January	5164.78	766.093		January	1418.35	95.1513	January	6918.71	1668.88				January	5.16478	0.766093		January	1.41835	0.0951513	January	6.91871	1.66888
			February	4793.09	1134.84		February	1244.05	147.245	February	3799.04	658.114				February	4.79309	1.13484		February	1.24405	0.147245	February	3.79904	0.658114
											5209.53													5.20953

## Sheet: LCMS_Propolis A-B-C 10 ugmL
	Comprehensive multivariate correlations between climatic effect, metabolite-profile, antioxidant capacity and antibacterial activity of Brazilian red propolis metabolites during seasonal study
	Ticiano Gomes do Nascimento*1, Rodolfo Elleson Santos Arruda1, Erika Tayse da Cruz Almeida1, José Marcos dos Santos Oliveira1, Irinaldo Diniz Basílio-Júnior1, Isabel Cristina Celerino de Moraes Porto1, Adilson Rodrigues Sabino1, Josealdo Tonholo1,
	Alexander Gray2, RuAngelie Edrada Ebel2, Carol Clements2, Tong Zhang2, David George Watson*2
	1 Laboratory of Pharmaceutical and Food Analysis, Postgraduate Program in Pharmaceutical Sciences, Institute of Pharmaceutical Sciences and Postgraduate program of Nutrition, College of Nutrition, Federal University of Alagoas, Campus A. C. Simões, University City, Maceió/Alagoas/Brazil. Postcode: 57072-970. Phone/FAX: 0055 21 82 3214 1155. E-mail: ticianogn@yahoo.com.br*
	2 University of Strathclyde, Department of Pharmaceutical Sciences, Strathclyde Institute of Pharmacy and Biomedical Science, 27 Taylor Street, Glasgow, G4 0NR, UK. Tel.: +44 1415482707; Fax: +44 1415526399. E-mail: d.g.watson@strath.ac.uk* (D.G. Watson)
	Seasonal Study		Propolis A - Ilha do Porto				Chromatograms Areas
			2011	2011	2011	2011	2011	2011	2011	2011	2011	2011	2012	2012
			2011-03-01	Apr/11	May/11	2011-06-01	2011-07-01	Aug/11	Sep/11	Oct/11	2011-11-01	Dec/11	2012-01-01	Feb/2012
	Biochanin A		1511227	2219393	2547459	2647634	1955821	3392127	1302670	681676	595451	708827	1324071	2565149
	Genistein		78242	100265	159227	86596	56533	112266	23701		7977		17628	116983
	Galangin		277350	43537	15425		11988	6880	5147	6672				5639
	Narigenin		1213004	1945591	2043393	2142267	2079333	4471191	1294791	577857	555067	872226	1455112	3200809
	Formononetin		8801923	12573873	18479267	18311618	12894107	20190692	7958992	3984868	3106739	4143112	7327026	13173626
	Isoliquiritigenin		6970695	8823729	10170159	11584797	10457488	17434586	7588811	3586681	2926759	3981129	6350907	12037491
	Pinocembrin		805728	960594	1205917	1261794	1135616	2429110	855237	417907	354846	429990	719583	1395643
	Daidzein		196532	247909	319518	268500	164146	340046	47223	35677	33794		54937	299694
	Seasonal Study		Propolis A - Ilha do Porto			Flavonoids Concentration (µg/mL) using LC-Orbitrap_FTMS
			2011	2011	2011	2011	2011	2011	2011	2011	2011	2011	2012	2012
			2011-03-01	Apr/11	May/11	2011-06-01	2011-07-01	Aug/11	Sep/11	Oct/11	2011-11-01	Dec/11	2012-01-01	Feb/2012
	Biochanin A		0.00505502	0.00867532	0.0103525	0.0108646	0.00732788	0.0146706	0.00398883	0.000814168	0.000373367	0.00095297	0.00409823	0.0104429
	Genistein		0.000514323	0.000659091	0.00104668	0.000569238	0.000371619	0.000737979	0.000155798		5.24367e-05		0.000115877	0.000768986
	Galangin		0.00139035	0.000218251	7.73255e-05		6.00958e-05	3.44894e-05	2.58019e-05	3.34467e-05				2.82683e-05
	Narigenin		0.0122594	0.0190596	0.0199674	0.0208852	0.020301	0.0425031	0.0130186	0.00636378	0.00615223	0.00909622	0.0145068	0.030711
	Formononetin		0.0385135	0.0550979	0.0810625	0.0803254	0.0565059	0.0885872	0.0348074	0.0173341	0.0134732	0.0180299	0.0320288	0.0577349
	Isoliquiritigenin		0.0377737	0.0477256	0.0549568	0.0625543	0.0564999	0.0939713	0.0410933	0.0195994	0.0160552	0.0217178	0.034445	0.0649855
	Pinocembrin		0.00279914	0.00333715	0.00418942	0.00438354	0.00394519	0.00843885	0.00297114	0.00145183	0.00123275	0.00149381	0.00249987	0.00484854
	Daidzein		0.00356465	0.00390336	0.00437546	0.00403911	0.00335114	0.00451079	0.0025803	0.00250418	0.00249177	0.00226898	0.00263116	0.00424476
	Seasonal Study		Propolis A - Ilha do Porto				Flavonoid Concentration (% of red propolis extract) using LC-Orbitrap_FTMS
			2011	2011	2011	2011	2011	2011	2011	2011	2011	2011	2012	2012
			2011-03-01	Apr/11	May/11	2011-06-01	2011-07-01	Aug/11	Sep/11	Oct/11	2011-11-01	Dec/11	2012-01-01	Feb/2012
	Biochanin A		2.52751	4.33766	5.17623	5.43229	3.66394	7.3353	1.99441	0.407084	0.186683	0.476485	2.04912	5.22145
	Genistein		0.257161	0.329545	0.523338	0.284619	0.18581	0.36899	0.0778991	0	0.0262184	0	0.0579387	0.384493
	Galangin		0.695177	0.109125	0.0386627	0	0.0300479	0.0172447	0.0129009	0.0167234	0	0	0	0.0141341
	Narigenin		6.12972	9.52979	9.98371	10.4426	10.1505	21.2516	6.50931	3.18189	3.07612	4.54811	7.25339	15.3555
	Formononetin		19.2568	27.5489	40.5312	40.1627	28.2529	44.2936	17.4037	8.66706	6.73659	9.01494	16.0144	28.8674
	Isoliquiritigenin		18.8868	23.8628	27.4784	31.2771	28.25	46.9857	20.5467	9.7997	8.02761	10.8589	17.2225	32.4928
	Pinocembrin		1.39957	1.66858	2.09471	2.19177	1.97259	4.21943	1.48557	0.725915	0.616377	0.746904	1.24993	2.42427
	Daidzein		1.78233	1.95168	2.18773	2.01956	1.67557	2.2554	1.29015	1.25209	1.24589	1.13449	1.31558	2.12238
	Guttiferone E
	Guttifereone B
	Seasonal Study		Propolis A - Ilha do Porto			Flavonoid Concentration (µg/ 100 mg of red propolis extract) using LC-Orbitrap_FTMS
			2011	2011	2011	2011	2011	2011	2011	2011	2011	2011	2012	2012
			2011-03-01	Apr/11	May/11	2011-06-01	2011-07-01	Aug/11	Sep/11	Oct/11	2011-11-01	Dec/11	2012-01-01	Feb/2012		Average	SD	%RSD
Dilution factor = 10000
	Biochanin A		50.5502	86.7532	103.525	108.646	73.2788	146.706	39.8883	8.14168	3.73367	9.5297	40.9823	104.429		64.6803	46.3581	71.6726
	Genistein		5.14323	6.59091	10.4668	5.69238	3.71619	7.37979	1.55798	0	0.524367	0	1.15877	7.68986		4.16002	3.51142	84.4086
	Galangin		13.9035	2.18251	0.773255	0	0.600958	0.344894	0.258019	0.334467	0	0	0	0.282683		1.55669	3.93503	252.781
	Narigenin		122.594	190.596	199.674	208.852	203.01	425.031	130.186	63.6378	61.5223	90.9622	145.068	307.11		179.02	104.685	58.4767
	Formononetin		385.135	550.979	810.625	803.254	565.059	885.872	348.074	173.341	134.732	180.299	320.288	577.349		477.917	262.023	54.8261
	Isoliquiritigenin		377.737	477.256	549.568	625.543	564.999	939.713	410.933	195.994	160.552	217.178	344.45	649.855		459.482	224.372	48.8316
	Pinocembrin		27.9914	33.3715	41.8942	43.8354	39.4519	84.3885	29.7114	14.5183	12.3275	14.9381	24.9987	48.4854		34.6594	19.7274	56.9181
	Daidzein		35.6465	39.0336	43.7546	40.3911	33.5114	45.1079	25.803	25.0418	24.9177	22.6898	26.3116	42.4476		33.7214	8.39405	24.8924
	Sum of flavonoids		1018.7	1386.76	1760.28	1836.21	1483.63	2534.54	986.412	481.009	398.31	535.597	903.257	1737.65		1255.2	649.136	51.7159
	Seasonal Study		Propolis B - Primavera				Chromatograms Areas
			2011	2011	2011	2011	2011	2011	2011	2011	2011	2011	2012	2012
			2011-03-01	Apr/11	May/11	2011-06-01	2011-07-01	Aug/11	Sep/11	Oct/11	2011-11-01	Dec/11	2012-01-01	Feb/2012		0	Biochanin A	Genistein	Galangin	Narigenin	Formononetin	Isoliquiritigenin	Pinocembrin	Daidzein	Guttiferone E	Guttifereone B
		Biochanin A	3.73488e+06	3.56863e+06	3.84046e+06	1.95878e+06	2.85479e+06	4.16172e+06	3.79784e+06	3.51754e+06	3.6888e+06	3.3131e+06	3.22547e+06	3.44672e+06		40603	3.73488e+06	483968	0	3.72792e+06	2.23706e+07	1.8989e+07	1.76989e+06	978038	20163402	2399930
		Genistein	483968	319341	595098	189007	439952	566116	492942	394759	408476	359578	452957	411993		Apr/11	3.56863e+06	319341	267412	3.09263e+06	2.36717e+07	1.59803e+07	1.50383e+06	1149560	9411805	884477
		Galangin		267412	81639	45545	95011		58082	55269	76295	82401	62918	107505		May/11	3.84046e+06	595098	81639	3.60975e+06	2.54352e+07	1.82287e+07	1.64811e+06	1413416	2938728	434007
		Narigenin	3.72792e+06	3.09263e+06	3.60975e+06	1.58495e+06	2.77522e+06	4.10306e+06	4.04504e+06	3.83315e+06	4.14345e+06	3.71102e+06	2.96539e+06	3.61158e+06		40695	1.95878e+06	189007	45545	1.58495e+06	1.47676e+07	9.01969e+06	815803	344580	22113747	2601817
		Formononetin	2.23706e+07	2.36717e+07	2.54352e+07	1.47676e+07	1.93198e+07	2.87087e+07	2.68937e+07	2.53798e+07	2.39921e+07	2.32051e+07	2.23631e+07	2.43215e+07		40725	2.85479e+06	439952	95011	2.77522e+06	1.93198e+07	1.40927e+07	1.22191e+06	684764	25835922	535321
		Isoliquiritigenin	1.8989e+07	1.59803e+07	1.82287e+07	9.01969e+06	1.40927e+07	1.96826e+07	2.02373e+07	1.7789e+07	1.82259e+07	1.68533e+07	1.4532e+07	1.64287e+07		Aug/11	4.16172e+06	566116	0	4.10306e+06	2.87087e+07	1.96826e+07	1.99902e+06	954865	735191	35693
		Pinocembrin	1.76989e+06	1.50383e+06	1.64811e+06	815803	1.22191e+06	1.99902e+06	1.95839e+06	1.8977e+06	1.81005e+06	1.41588e+06	1.20251e+06	1.45051e+06		Sep/11	3.79784e+06	492942	58082	4.04504e+06	2.68937e+07	2.02373e+07	1.95839e+06	1089320	1043991	31052
		Daidzein	978038	1149560	1413416	344580	684764	954865	1089320	1001250	952323	959173	1092370	1135325		Oct/11	3.51754e+06	394759	55269	3.83315e+06	2.53798e+07	1.7789e+07	1.8977e+06	1001250	241412	26848
		Guttiferone E	20163402	9411805	2938728	22113747	25835922	735191	1043991	241412	6419881	23734866	30155328	10668595		40848	3.6888e+06	408476	76295	4.14345e+06	2.39921e+07	1.82259e+07	1.81005e+06	952323	6419881	37320
		Guttifereone B	2399930	884477	434007	2601817	535321	35693	31052	26848	37320	64986	72972	90426		Dec/11	3.3131e+06	359578	82401	3.71102e+06	2.32051e+07	1.68533e+07	1.41588e+06	959173	23734866	64986
																40909	3.22547e+06	452957	62918	2.96539e+06	2.23631e+07	1.4532e+07	1.20251e+06	1092370	30155328	72972
																Feb/2012	3.44672e+06	411993	107505	3.61158e+06	2.43215e+07	1.64287e+07	1.45051e+06	1135325	10668595	90426
	Seasonal Study		Propolis B - Primavera			Flavonoids Concentration (µg/mL) using LC-Orbitrap_FTMS
			2011	2011	2011	2011	2011	2011	2011	2011	2011	2011	2012	2012
			2011-03-01	Apr/11	May/11	2011-06-01	2011-07-01	Aug/11	Sep/11	Oct/11	2011-11-01	Dec/11	2012-01-01	Feb/2012
		Biochanin A	0.0164228	0.0155729	0.0169626	0.00734301	0.0119236	0.0186049	0.0167447	0.0153117	0.0161872	0.0142666	0.0138186	0.0149497
		Genistein	0.00318136	0.00209918	0.00391187	0.00124244	0.00289202	0.00372136	0.00324035	0.00259494	0.00268511	0.00236368	0.00297751	0.00270823
		Galangin	0	0.00134054	0.000409256	0.000228317	0.00047629	0	0.000291165	0.000277063	0.000382467	0.000413076	0.000315408	0.000538922
		Narigenin	0.0356038	0.0297068	0.0345069	0.015712	0.0267605	0.039086	0.0385474	0.0365806	0.0394609	0.035447	0.0285257	0.0345239
		Formononetin	0.0981718	0.103892	0.111646	0.0647433	0.084758	0.126039	0.118059	0.111403	0.105301	0.101841	0.0981388	0.106749
		Isoliquiritigenin	0.102319	0.0861608	0.0982362	0.048778	0.076023	0.106044	0.109023	0.0958745	0.0982209	0.0908494	0.0783825	0.0885693
		Pinocembrin	0.0024505	0.00152619	0.00202744	-0.000864048	0.000546776	0.00324651	0.00310537	0.00289453	0.00259003	0.00122064	0.000479409	0.00134097
		Daidzein	0.00871687	0.00984766	0.0115872	0.00454068	0.00678341	0.0085641	0.00945051	0.0088699	0.00854734	0.0085925	0.00947062	0.00975381
		Guttiferone E	0.982211	0.339114	0.105773	0.796992	0.931169	0.0263406	0.0374721	0.00854088	0.231262	1.27643	1.80535	0.384419
		Guttifereone B	0.129692	0.0552621	0.0331376	0.139608	0.0381136	0.0135747	0.0133468	0.0131403	0.0136546	0.0150134	0.0154057	0.0162629
	Seasonal Study		Propolis B - Primavera				Flavonoid Concentration (% of red propolis extract) using LC-Orbitrap_FTMS
			2011	2011	2011	2011	2011	2011	2011	2011	2011	2011	2012	2012
			2011-03-01	Apr/11	May/11	2011-06-01	2011-07-01	Aug/11	Sep/11	Oct/11	2011-11-01	Dec/11	2012-01-01	Feb/2012
	Biochanin A		8.2114	7.78645	8.48129	3.67151	5.96181	9.30247	8.37235	7.65587	8.09362	7.13329	6.9093	7.47485
	Genistein		1.59068	1.04959	1.95593	0.621218	1.44601	1.86068	1.62017	1.29747	1.34256	1.18184	1.48875	1.35412
	Galangin		0	0.670268	0.204628	0.114158	0.238145	0	0.145582	0.138532	0.191233	0.206538	0.157704	0.269461
	Narigenin		17.8019	14.8534	17.2535	7.85599	13.3802	19.543	19.2737	18.2903	19.7304	17.7235	14.2628	17.2619
	Formononetin		49.0859	51.9462	55.8231	32.3717	42.379	63.0194	59.0293	55.7013	52.6505	50.9205	49.0694	53.3747
	Isoliquiritigenin		51.1597	43.0804	49.1181	24.389	38.0115	53.0222	54.5117	47.9373	49.1105	45.4247	39.1912	44.2847
	Pinocembrin		1.22525	0.763096	1.01372	-0.432024	0.273388	1.62326	1.55269	1.44726	1.29501	0.61032	0.239704	0.670487
	Daidzein		4.35843	4.92383	5.79359	2.27034	3.3917	4.28205	4.72526	4.43495	4.27367	4.29625	4.73531	4.87691
	Guttiferone E		491.106	169.557	52.8867	398.496	465.584	13.1703	18.7361	4.27044	115.631	638.214	902.673	192.209
	Guttifereone B		64.8462	27.631	16.5688	69.8039	19.0568	6.78737	6.6734	6.57016	6.82732	7.50672	7.70283	8.13145
	Seasonal Study		Propolis B - Primavera			Flavonoid Concentration (µg/ 100 mg of red propolis extract) using LC-Orbitrap_FTMS
			2011	2011	2011	2011	2011	2011	2011	2011	2011	2011	2012	2012
			2011-03-01	Apr/11	May/11	2011-06-01	2011-07-01	Aug/11	Sep/11	Oct/11	2011-11-01	Dec/11	2012-01-01	Feb/2012		Average	SD	%RSD
Dilution factor = 10000
	Biochanin A		164.228	155.729	169.626	73.4301	119.236	186.049	167.447	153.117	161.872	142.666	138.186	149.497		148.424	29.152	19.6411
	Genistein		31.8136	0.524796	0.977967	0.310609	0.723005	0.930339	0.810087	0.648736	0.671278	0.59092	0.744377	0.677058		3.28523	8.98583	273.522
	Galangin		0	13.4054	4.09256	2.28317	4.7629	0	2.91165	2.77063	3.82467	4.13076	3.15408	5.38922		3.89375	3.42786	88.035
	Narigenin		356.038	297.068	345.069	157.12	267.605	390.86	385.474	365.806	394.609	354.47	285.257	345.239		328.718	67.9714	20.6777
	Formononetin		981.718	1038.92	1116.46	647.433	847.58	1260.39	1180.59	1114.03	1053.01	1018.41	981.388	1067.49		1025.62	158.555	15.4595
	Isoliquiritigenin		1023.19	861.608	982.362	487.78	760.23	1060.44	1090.23	958.745	982.209	908.494	783.825	885.693		898.735	164.811	18.3381
	Pinocembrin		24.505	15.2619	20.2744	-8.64048	5.46776	32.4651	31.0537	28.9453	25.9003	12.2064	4.79409	13.4097		17.1369	12.4452	72.6219
	Daidzein		87.1687	98.4766	115.872	45.4068	67.8341	85.641	94.5051	88.699	85.4734	85.925	94.7062	97.5381		87.2705	17.312	19.8372
	Guttiferone E		9822.11	3391.14	1057.73	7969.92	9311.69	263.406	374.721	85.4088	2312.62	12764.3	18053.5	3844.19		5770.89	5790.9	100.347
	Guttifereone B		1296.92	552.621	331.376	1396.08	381.136	135.747	133.468	131.403	136.546	150.134	154.057	162.629		413.51	455.721	110.208
																8697.48
	Sum of flavonoids		2668.67	2481	2754.73	1405.12	2073.44	3016.78	2953.02	2712.76	2707.57	2526.89	2292.05	2564.94		2513.08	434.969	17.3082
	Seasonal Study		Propolis C - Paripueira		Chromatograms Areas
			2011	2011	2011	2011	2011	2011	2011	2011	2011	2011	2012	2012
			2011-03-01	Apr/11	May/11	2011-06-01	2011-07-01	Aug/11	Sep/11	Oct/11	2011-11-01	Dec/11	2012-01-01	Feb/2012
	Biochanin A		3909433	2617514	4363117	2982277	5303735	5034575	4914753	5038020	3548716	3389850	3238348	3378624
	Genistein		135142	105132	166304	111555	212698	203935	251803	202917	100858	56730	99423	38233
	Galangin		186871	94157	21958	27268	14742	9002	9688	6459		5617	23038
	Narigenin		3683943	2256531	3915047	2730862	6551077	5797164	5878360	5105001	2786380	2653057	2401123	2309110
	Formononetin		18200546	11323259	19009101	13559585	21799445	18557196	18381860	17055393	13059884	12092452	11149056	10518771
	Isoliquiritigenin		11125966	7237721	11750078	8472301	16254401	13816387	15070603	12884322	8141942	7631987	7290634	6900196
	Pinocembrin		2027395	1459389	2372464	1652652	4129609	3669956	3484908	3179618	1845713	1692793	1861685	1400293
	Daidzein		352569	99524	242544	125032	413547	261742	284179	319088	22752	25948	29807	106573
	Guttiferone E		2927932	2466838	9131632	2921425	1068336	3179218	5922666	17656553	23929932	24459929	32372561	28514408
	Guttifereone B		652030	288513	440044	184438	63910	52254	782302	313170	524153	904167	891265	1381838
	Seasonal Study		Propolis C - Paripueira		Flavonoids Concentration (µg/mL) using LC-Orbitrap_FTMS
			2011	2011	2011	2011	2011	2011	2011	2011	2011	2011	2012	2012
			2011-03-01	Apr/11	May/11	2011-06-01	2011-07-01	Aug/11	Sep/11	Oct/11	2011-11-01	Dec/11	2012-01-01	Feb/2012
	Biochanin A		0.0173152	0.0107106	0.0196345	0.0125754	0.0244432	0.0230672	0.0224546	0.0230848	0.0154711	0.014659	0.0138844	0.0146016
	Genistein		0.000888354	0.000691084	0.0010932	0.000733306	0.00139817	0.00134056	0.00165522	0.00133387	0.000662989	0.000372914	0.000653556	0.000251324
	Galangin		0.000936784	0.000472009	0.000110075	0.000136694	7.39016e-05	4.5127e-05	4.85659e-05	3.23789e-05	0	2.8158e-05	0.000115489	0
	Narigenin		0.0351956	0.0219458	0.0373408	0.0263488	0.0618094	0.0548113	0.055565	0.0483864	0.0268641	0.0256265	0.023288	0.0224339
	Formononetin		0.079837	0.0495992	0.083392	0.0594318	0.0956605	0.0814051	0.0806342	0.0748021	0.0572348	0.0529812	0.0488333	0.0460621
	Isoliquiritigenin		0.0600901	0.0392078	0.0634419	0.0458382	0.087633	0.0745393	0.0812752	0.0695335	0.044064	0.0413252	0.0394919	0.0373951
	Pinocembrin		0.00334509	0.0013718	0.00454387	0.00204321	0.0106483	0.00905143	0.00840856	0.00734797	0.00271391	0.00218266	0.0027694	0.0011665
	Daidzein		0.00459335	0.00292511	0.00386799	0.00309327	0.00499536	0.00399456	0.00414248	0.00437262	0.00241897	0.00244004	0.00246549	0.00297158
	Seasonal Study		Propolis C - Paripueira			Flavonoid Concentration (% of red propolis extract) using LC-Orbitrap_FTMS
			2011	2011	2011	2011	2011	2011	2011	2011	2011	2011	2012	2012
			2011-03-01	Apr/11	May/11	2011-06-01	2011-07-01	Aug/11	Sep/11	Oct/11	2011-11-01	Dec/11	2012-01-01	Feb/2012
	Biochanin A		8.65759	5.3553	9.81726	6.28768	12.2216	11.5336	11.2273	11.5424	7.73556	7.32948	6.94222	7.30078
	Genistein		0.444177	0.345542	0.546599	0.366653	0.699084	0.670282	0.827612	0.666936	0.331494	0.186457	0.326778	0.125662
	Galangin		0.468392	0.236004	0.0550377	0.0683472	0.0369508	0.0225635	0.024283	0.0161895	0	0.014079	0.0577447	0
	Narigenin		17.5978	10.9729	18.6704	13.1744	30.9047	27.4056	27.7825	24.1932	13.432	12.8133	11.644	11.217
	Formononetin		39.9185	24.7996	41.696	29.7159	47.8303	40.7026	40.3171	37.401	28.6174	26.4906	24.4167	23.0311
	Isoliquiritigenin		30.045	19.6039	31.721	22.9191	43.8165	37.2697	40.6376	34.7668	22.032	20.6626	19.746	18.6975
	Pinocembrin		1.67254	0.685902	2.27194	1.0216	5.32414	4.52571	4.20428	3.67398	1.35696	1.09133	1.3847	0.583251
	Daidzein		2.29668	1.46255	1.934	1.54664	2.49768	1.99728	2.07124	2.18631	1.20949	1.22002	1.23274	1.48579
	Seasonal Study		Propolis C - Paripueira		Flavonoid Concentration (µg/ 100 mg of red propolis extract) using LC-Orbitrap_FTMS
			2011	2011	2011	2011	2011	2011	2011	2011	2011	2011	2012	2012
			2011-03-01	Apr/11	May/11	2011-06-01	2011-07-01	Aug/11	Sep/11	Oct/11	2011-11-01	Dec/11	2012-01-01	Feb/2012		Average	SD	%RSD
Dilution factor = 10000
	Biochanin A		173.152	107.106	196.345	125.754	244.432	230.672	224.546	230.848	154.711	146.59	138.844	146.016		176.585	47.0238	26.6297
	Genistein		8.88354	0.172771	0.273299	0.183326	0.349542	0.335141	0.413806	0.333468	0.165747	0.0932285	0.163389	0.062831		0.952508	2.50004	262.469
	Galangin		9.36784	4.72009	1.10075	1.36694	0.739016	0.45127	0.485659	0.323789	0	0.28158	1.15489	0		1.66599	2.73551	164.198
	Narigenin		351.956	219.458	373.408	263.488	618.094	548.113	555.65	483.864	268.641	256.265	232.88	224.339		366.346	147.13	40.1614
	Formononetin		798.37	495.992	833.92	594.318	956.605	814.051	806.342	748.021	572.348	529.812	488.333	460.621		674.895	168.595	24.981
	Isoliquiritigenin		600.901	392.078	634.419	458.382	876.33	745.393	812.752	695.335	440.64	413.252	394.919	373.951		569.863	180.618	31.6949
	Pinocembrin		33.4509	13.718	45.4387	20.4321	106.483	90.5143	84.0856	73.4797	27.1391	21.8266	27.694	11.665		46.3272	33.2371	71.7443
	Daidzein		45.9335	29.2511	38.6799	30.9327	49.9536	39.9456	41.4248	43.7262	24.1897	24.4004	24.6549	29.7158		35.234	9.1038	25.8381
	Sum of flavonoids		2022.01	1262.5	2123.59	1494.86	2852.99	2469.48	2525.7	2275.93	1487.83	1392.52	1308.64	1246.37		1871.87	571.727	30.5431

## Sheet: LC_MS_Propolis C (200ugmL)
	Comprehensive multivariate correlations between climatic effect, metabolite-profile, antioxidant capacity and antibacterial activity of Brazilian red propolis metabolites during seasonal study
	Ticiano Gomes do Nascimento*1, Rodolfo Elleson Santos Arruda1, Erika Tayse da Cruz Almeida1, José Marcos dos Santos Oliveira1, Irinaldo Diniz Basílio-Júnior1, Isabel Cristina Celerino de Moraes Porto1, Adilson Rodrigues Sabino1, Josealdo Tonholo1,
	Alexander Gray2, RuAngelie Edrada Ebel2, Carol Clements2, Tong Zhang2, David George Watson*2
	1 Laboratory of Pharmaceutical and Food Analysis, Postgraduate Program in Pharmaceutical Sciences, Institute of Pharmaceutical Sciences and Postgraduate program of Nutrition, College of Nutrition, Federal University of Alagoas, Campus A. C. Simões, University City, Maceió/Alagoas/Brazil. Postcode: 57072-970. Phone/FAX: 0055 21 82 3214 1155. E-mail: ticianogn@yahoo.com.br*
	2 University of Strathclyde, Department of Pharmaceutical Sciences, Strathclyde Institute of Pharmacy and Biomedical Science, 27 Taylor Street, Glasgow, G4 0NR, UK. Tel.: +44 1415482707; Fax: +44 1415526399. E-mail: d.g.watson@strath.ac.uk* (D.G. Watson)
		Seasonal Study			Propolis C - Paripueira			Chromatograms Areas
				2011	2011	2011	2011	2011	2011	2011	2011	2011	2011	2012	2012
				2011-03-01	Apr/11	May/11	2011-06-01	2011-07-01	Aug/11	Sep/11	Oct/11	2011-11-01	Dec/11	2012-01-01	2012-02-01
		Biochanin A		51234530	38188341	56021106	45764543	65276481	65951029	69958473	63548660	48524486	45011243	42637403	49149709
		Genistein		3388556	2462395	3938800	3001104	4212958	4018171	6165523	4186448	2812662	2853052	2482250	2245178
		Galangin		799291	509710	454297	303217	234993	429488	150502	386009	190576	237463	227513	139786
		Narigenin		58631656	42992789	65698846	49969179	100747418	94621761	101385085	86850327	51395108	48922105	44756990	41014897
		Formononetin		281113021	196695446	304044443	229873672	320181289	289545307	295057442	271191509	204999237	200008993	174894012	167203158
		Isoliquiritigenin		185883838	131903633	200297310	154279803	249699369	216423335	243706088	254027401	151489454	148384432	134509743	128379290
		Pinocembrin		31236179	25166896	36676202	28883047	54146109	53986351	53352804	50127416	31321163	28280327	28307205	24248898
		Daidzein		9506505	6246936	9866780	7246095	10497140	9145519	10092157	9525930	6108314	6054520	5048723	5143533
		Guttiferone E		28615333	26825530	64175464	33175465	12789816	30759155	51365892	89462065	93217068	95034930	108084482	101140009
		Guttifereone B		2263489	9649983	3167197	1238835	853022	305679	291729	2675771	3707450	7151177	7355681	11048348
		Seasonal Study			Propolis C - Paripueira			Flavonoids Concentration (µg/mL) using LC-Orbitrap_FTMS
				2011	2011	2011	2011	2011	2011	2011	2011	2011	2011	2012	2012
				2011-03-01	Apr/11	May/11	2011-06-01	2011-07-01	Aug/11	Sep/11	Oct/11	2011-11-01	Dec/11	2012-01-01	2012-02-01
		Biochanin A		0.35464	0.287388	0.428263	0.347239	0.501379	0.506708	0.538366	0.48773	0.369042	0.341288	0.322535	0.373981
		Genistein		0.0205013	0.0151071	0.0237061	0.0182447	0.0253029	0.0241684	0.0366753	0.0251485	0.0171471	0.0173824	0.0152227	0.0138419
		Galangin		0.00555245	0.00381997	0.00348845	0.00258459	0.00217643	0.00334003	0.00167094	0.00307991	0.00191069	0.0021912	0.00213168	0.00160683
		Narigenin		0.673592	0.489345	0.756854	0.571536	1.16978	1.09761	1.17729	1.00605	0.588336	0.5592	0.510129	0.466042
		Formononetin		1.64496	1.13206	1.78429	1.33364	1.88233	1.69619	1.72968	1.58468	1.18251	1.15219	0.999594	0.952866
		Isoliquiritigenin		1.17762	0.824594	1.27188	0.970931	1.59496	1.37734	1.55577	1.62327	0.952683	0.932376	0.841638	0.801545
		Pinocembrin		0.124727	0.0974777	0.149151	0.114162	0.227586	0.226869	0.224025	0.209544	0.125109	0.111456	0.111577	0.0933562
		Daidzein		0.0582365	0.0390129	0.0603612	0.0449055	0.0640788	0.0561075	0.0616904	0.058351	0.0381954	0.0378782	0.0319464	0.0325056
		Seasonal Study				Propolis C - Paripueira			Flavonoid Concentration (% of red propolis extract) using LC-Orbitrap_FTMS
				2011	2011	2011	2011	2011	2011	2011	2011	2011	2011	2012	2012
				2011-03-01	Apr/11	May/11	2011-06-01	2011-07-01	Aug/11	Sep/11	Oct/11	2011-11-01	Dec/11	2012-01-01	2012-02-01
		Biochanin A		0.17732	0.143694	0.214132	0.173619	0.25069	0.253354	0.269183	0.243865	0.184521	0.170644	0.161267	0.18699
		Genistein		0.0102507	0.00755353	0.0118531	0.00912234	0.0126515	0.0120842	0.0183376	0.0125743	0.00857357	0.00869119	0.00761135	0.00692096
		Galangin		0.00277622	0.00190999	0.00174423	0.00129229	0.00108821	0.00167001	0.000835471	0.00153995	0.000955346	0.0010956	0.00106584	0.000803416
		Narigenin		0.336796	0.244672	0.378427	0.285768	0.584888	0.548803	0.588644	0.503024	0.294168	0.2796	0.255065	0.233021
		Formononetin		0.822481	0.566028	0.892144	0.66682	0.941166	0.848097	0.864842	0.79234	0.591254	0.576094	0.499797	0.476433
		Isoliquiritigenin		0.588809	0.412297	0.63594	0.485466	0.797481	0.688671	0.777884	0.811634	0.476341	0.466188	0.420819	0.400773
		Pinocembrin		0.0623636	0.0487389	0.0745757	0.0570811	0.113793	0.113435	0.112012	0.104772	0.0625544	0.0557281	0.0557884	0.0466781
		Daidzein		0.0291182	0.0195065	0.0301806	0.0224528	0.0320394	0.0280538	0.0308452	0.0291755	0.0190977	0.0189391	0.0159732	0.0162528
		Seasonal Study			Propolis C - Paripueira			Flavonoid Concentration (µg/ 100 mg of red propolis extract) using LC-Orbitrap_FTMS
				2011	2011	2011	2011	2011	2011	2011	2011	2011	2011	2012	2012
				2011-03-01	Apr/11	May/11	2011-06-01	2011-07-01	Aug/11	Sep/11	Oct/11	2011-11-01	Dec/11	2012-01-01	2012-02-01		Average	SD	%RSD
	Dilution factor = 500
		Biochanin A		177.32	143.694	214.132	173.619	250.69	253.354	269.183	243.865	184.521	170.644	161.267	186.99		202.44	42.0025	20.7481
		Genistein		10.2507	7.55353	11.8531	9.12234	12.6515	12.0842	18.3376	12.5743	8.57357	8.69119	7.61135	6.92096		10.5187	3.21184	30.5346
		Galangin		2.77622	1.90999	1.74423	1.29229	1.08821	1.67001	0.835471	1.53995	0.955346	1.0956	1.06584	0.803416		1.39805	0.568129	40.6373
		Narigenin		336.796	244.672	378.427	285.768	584.888	548.803	588.644	503.024	294.168	279.6	255.065	233.021		377.74	139.088	36.8212
		Formononetin		822.481	566.028	892.144	666.82	941.166	848.097	864.842	792.34	591.254	576.094	499.797	476.433		711.458	165.812	23.306
		Isoliquiritigenin		588.809	412.297	635.94	485.466	797.481	688.671	777.884	811.634	476.341	466.188	420.819	400.773		580.192	157.638	27.1699
		Pinocembrin		62.3636	48.7389	74.5757	57.0811	113.793	113.435	112.012	104.772	62.5544	55.7281	55.7884	46.6781		75.6267	27.139	35.8855
		Daidzein		29.1182	19.5065	30.1806	22.4528	32.0394	28.0538	30.8452	29.1755	19.0977	18.9391	15.9732	16.2528		24.3029	6.1399	25.2641
		Sum of flavonoids		2029.91	1444.4	2239	1701.62	2733.8	2494.17	2662.58	2498.92	1637.46	1576.98	1417.39	1367.87		1983.68	278.007	14.0147

## Sheet: LC_MS_Propolis A (200ugmL)
	Comprehensive multivariate correlations between climatic effect, metabolite-profile, antioxidant capacity and antibacterial activity of Brazilian red propolis metabolites during seasonal study
	Ticiano Gomes do Nascimento*1, Rodolfo Elleson Santos Arruda1, Erika Tayse da Cruz Almeida1, José Marcos dos Santos Oliveira1, Irinaldo Diniz Basílio-Júnior1, Isabel Cristina Celerino de Moraes Porto1, Adilson Rodrigues Sabino1, Josealdo Tonholo1,
	Alexander Gray2, RuAngelie Edrada Ebel2, Carol Clements2, Tong Zhang2, David George Watson*2
	1 Laboratory of Pharmaceutical and Food Analysis, Postgraduate Program in Pharmaceutical Sciences, Institute of Pharmaceutical Sciences and Postgraduate program of Nutrition, College of Nutrition, Federal University of Alagoas, Campus A. C. Simões, University City, Maceió/Alagoas/Brazil. Postcode: 57072-970. Phone/FAX: 0055 21 82 3214 1155. E-mail: ticianogn@yahoo.com.br*
	2 University of Strathclyde, Department of Pharmaceutical Sciences, Strathclyde Institute of Pharmacy and Biomedical Science, 27 Taylor Street, Glasgow, G4 0NR, UK. Tel.: +44 1415482707; Fax: +44 1415526399. E-mail: d.g.watson@strath.ac.uk* (D.G. Watson)
		Seasonal Study			Propolis A - Ilha do Porto			Chromatograms Areas
				2011	2011	2011	2011	2011	2011	2011	2011	2011	2011	2012	2012
				2011-03-01	Apr/11	May/11	2011-06-01	2011-07-01	Aug/11	Sep/11	Oct/11	2011-11-01	Dec/11	2012-01-01	2012-02-01
		Biochanin A		20275382	28902881	33944376	29486122	25517670	39654764	18293412	10237272	8978374	12105944	19494617	31116949
		Genistein		1738672	2349286	2613495	1772409	1850106	2639622	1128244	665161	550353	835994	1402345	2442714
		Galangin		334482	128785	231866	141323	256257	547180	49762	36354	29149	21890	48891	304165
		Narigenin		24585086	36575432	36027291	34164482	38089184	72955613	25430456	12117809	10968353	17095422	28488375	50233441
		Formononetin		147623097	210216606	287144277	245880012	201260528	290603979	139869741	82243924	65113564	79446523	132326725	202631743
		Isoliquiritigenin		122998686	153995010	179460085	171739772	180127957	257630363	133132657	73292677	58472036	75719309	120480111	188224139
		Pinocembrin		9268198	14170522	17703643	14815720	15882675	29475629	12376269	5532277	5080212	6620132	11269529	18636281
		Daidzein		4884852	7138205	8664915	6061013	6223564	9642240	3483787	2092576	1682157	2255401	3704747	7732859
		Guttiferone E		131939323	108746820	78710662	70617277	43661624	11132191	146105093	161289805	156238980	146887448	139367032	81987233
		Guttifereone B		17845967	9400601	5818546	3418021	2032379	477725	24294810	28715334	23621448	20604670	16583014	6293531
		Seasonal Study			Propolis A - Ilha do Porto			Flavonoids Concentration (µg/mL) using LC-Orbitrap_FTMS
				2011	2011	2011	2011	2011	2011	2011	2011	2011	2011	2012	2012
				2011-03-01	Apr/11	May/11	2011-06-01	2011-07-01	Aug/11	Sep/11	Oct/11	2011-11-01	Dec/11	2012-01-01	2012-02-01
		Biochanin A		0.145879	0.214035	0.253862	0.218642	0.187292	0.298972	0.130222	0.06658	0.056635	0.0813422	0.139711	0.231525
		Genistein		0.0103596	0.0147025	0.0165817	0.0105995	0.0111522	0.0167675	0.00601796	0.00272432	0.00190775	0.00393935	0.00796749	0.015367
		Galangin		0.0025109	0.00102533	0.00176979	0.00111588	0.00194595	0.00404704	0.000454611	0.000357776	0.000305741	0.000253315	0.00044832	0.00229195
		Naringenin		0.293986	0.454247	0.44692	0.422022	0.474479	0.940496	0.305285	0.127351	0.111988	0.193881	0.346157	0.636797
		Formononetin		0.901133	1.35176	1.90558	1.60851	1.28728	1.93049	0.845315	0.430453	0.307128	0.410314	0.791011	1.29715
		Isoliquiritigenin		0.826325	1.04283	1.2207	1.16677	1.22537	1.76671	0.897109	0.479134	0.375614	0.496084	0.808733	1.28192
		Pinocembrin		0.0380642	0.058622	0.0734381	0.0613276	0.0658019	0.122804	0.0510978	0.0223976	0.0205019	0.0269595	0.0464567	0.0773491
		Daidzein		0.0381388	0.0555375	0.0673256	0.0472202	0.0484753	0.0748718	0.0273208	0.0165789	0.0134099	0.0178361	0.0290269	0.060129
		Seasonal Study			Propolis A - Ilha do Porto			Flavonoid Concentration (% of red propolis extract) using LC-Orbitrap_FTMS
				2011	2011	2011	2011	2011	2011	2011	2011	2011	2011	2012	2012
				2011-03-01	Apr/11	May/11	2011-06-01	2011-07-01	Aug/11	Sep/11	Oct/11	2011-11-01	Dec/11	2012-01-01	2012-02-01
		Biochanin A		72.9396	107.017	126.931	109.321	93.6461	149.486	65.111	33.29	28.3175	40.6711	69.8556	115.763
		Genistein		5.17979	7.35127	8.29085	5.29977	5.57608	8.38377	3.00898	1.36216	0.953876	1.96968	3.98374	7.68352
		Galangin		1.25545	0.512663	0.884896	0.557939	0.972974	2.02352	0.227305	0.178888	0.15287	0.126658	0.22416	1.14597
		Narigenin		146.993	227.123	223.46	211.011	237.24	470.248	152.643	63.6756	55.9939	96.9404	173.078	318.398
		Formononetin		450.567	675.879	952.79	804.254	643.641	965.243	422.657	215.227	153.564	205.157	395.506	648.577
		Isoliquiritigenin		413.162	521.415	610.35	583.387	612.683	883.355	448.555	239.567	187.807	248.042	404.366	640.958
		Pinocembrin		19.0321	29.311	36.719	30.6638	32.9009	61.4019	25.5489	11.1988	10.251	13.4798	23.2284	38.6745
		Daidzein		19.0694	27.7688	33.6628	23.6101	24.2377	37.4359	13.6604	8.28944	6.70497	8.91805	14.5134	30.0645
		Seasonal Study			Propolis A - Ilha do Porto			Flavonoid Concentration (µg/ 100 mg of red propolis extract) using LC-Orbitrap_FTMS
				2011	2011	2011	2011	2011	2011	2011	2011	2011	2011	2012	2012
				2011-03-01	Apr/11	May/11	2011-06-01	2011-07-01	Aug/11	Sep/11	Oct/11	2011-11-01	Dec/11	2012-01-01	2012-02-01		Average	SD	%RSD
	Dilution factor = 500
		Biochanin A		72.9396	107.017	126.931	109.321	93.6461	149.486	65.111	33.29	28.3175	40.6711	69.8556	115.763		84.3624	38.8838	46.0913
		Genistein		5.17979	7.35127	8.29085	5.29977	5.57608	8.38377	3.00898	1.36216	0.953876	1.96968	3.98374	7.68352		4.92029	2.68281	54.5254
		Galangin		1.25545	0.512663	0.884896	0.557939	0.972974	2.02352	0.227305	0.178888	0.15287	0.126658	0.22416	1.14597		0.688608	0.585509	85.0279
		Narigenin		146.993	227.123	223.46	211.011	237.24	470.248	152.643	63.6756	55.9939	96.9404	173.078	318.398		198.067	115.019	58.0705
		Formononetin		450.567	675.879	952.79	804.254	643.641	965.243	422.657	215.227	153.564	205.157	395.506	648.577		544.422	281.456	51.6982
		Isoliquiritigenin		413.162	521.415	610.35	583.387	612.683	883.355	448.555	239.567	187.807	248.042	404.366	640.958		482.804	200.833	41.5973
		Pinocembrin		19.0321	29.311	36.719	30.6638	32.9009	61.4019	25.5489	11.1988	10.251	13.4798	23.2284	38.6745		27.7008	14.317	51.6845
		Daidzein		19.0694	27.7688	33.6628	23.6101	24.2377	37.4359	13.6604	8.28944	6.70497	8.91805	14.5134	30.0645		20.6613	10.3833	50.2548
		Sum of flavonoids		1128.2	1596.38	1993.09	1768.11	1650.9	2577.58	1131.41	572.789	443.745	615.305	1084.76	1801.26		1363.63	244.647	17.9409

## Sheet: Catechin Calibration UV-Vis
	Comprehensive multivariate correlations between climatic effect, metabolite-profile, antioxidant capacity and antibacterial activity of Brazilian red propolis metabolites during seasonal study
	Ticiano Gomes do Nascimento*1, Rodolfo Elleson Santos Arruda1, Erika Tayse da Cruz Almeida1, José Marcos dos Santos Oliveira1, Irinaldo Diniz Basílio-Júnior1, Isabel Cristina Celerino de Moraes Porto1, Adilson Rodrigues Sabino1, Josealdo Tonholo1,
	Alexander Gray2, RuAngelie Edrada Ebel2, Carol Clements2, Tong Zhang2, David George Watson*2
	1 Laboratory of Pharmaceutical and Food Analysis, Postgraduate Program in Pharmaceutical Sciences, Institute of Pharmaceutical Sciences and Postgraduate program of Nutrition, College of Nutrition, Federal University of Alagoas, Campus A. C. Simões, University City, Maceió/Alagoas/Brazil. Postcode: 57072-970. Phone/FAX: 0055 21 82 3214 1155. E-mail: ticianogn@yahoo.com.br*
	2 University of Strathclyde, Department of Pharmaceutical Sciences, Strathclyde Institute of Pharmacy and Biomedical Science, 27 Taylor Street, Glasgow, G4 0NR, UK. Tel.: +44 1415482707; Fax: +44 1415526399. E-mail: d.g.watson@strath.ac.uk* (D.G. Watson)
							Calibration Curve - Catechin in UV-Vis 280 nm
		Day 1			Day 2			Day 3			Average										Precision and Accuracy
																																% Bias Error
		[Catechin] µg/mL	ABS		[Catechin] µg/mL	ABS		[Catechin] µg/mL	ABS		[Catechin] µg/mL										[Catechin] µg/mL
												Day 1	Day 2	Day 3	Average		[Catechin] µg/mL	ABS average				Day 1	Day 2	Day 3	Average	SD	%RSD				Day 1	Day 2	Day 3	Average
		20	1.36		20	1.41		20	1.385		20	1.36	1.41	1.385	1.385		20	1.385			20	19.6958	20.4236	20.0597	20.0597	0.363901	1.81409				-1.52111	2.1179	0.298399	0.298399
		15	1.036		15	1.048		15	1.051		15	1.036	1.048	1.051	1.045		15	1.045			15	14.9796	15.1543	15.198	15.1106	0.115535	0.764594				-0.135856	1.02863	1.31975	0.737506
		13	0.888		13	0.875		13	0.895		13	0.888	0.875	0.895	0.886		13	0.886			13	12.8253	12.6361	12.9272	12.7962	0.147728	1.15446				-1.34363	-2.79924	-0.559848	-1.56757
		10	0.688		10	0.69		10	0.7		10	0.688	0.69	0.7	0.692667		10	0.692667			10	9.91412	9.94323	10.0888	9.98205	0.0935822	0.937506				-0.858806	-0.567686	0.887918	-0.179525
		5	0.343		5	0.35		5	0.348		5	0.343	0.35	0.348	0.347		5	0.347			5	4.89229	4.99418	4.96507	4.95051	0.0524826	1.06014				-2.15429	-0.116448	-0.69869	-0.989811
		2	0.15		2	0.148		2	0.154		2	0.15	0.148	0.154	0.150667		2	0.150667			2	2.08297	2.05386	2.14119	2.09267	0.0444694	2.12501				4.14847	2.69287	7.05968	4.63367
		1.35	0.094		1.35	0.101		1.35	0.105		1.35	0.094	0.101	0.105	0.1		1.35	0.1			1.35	1.26783	1.36972	1.42795	1.35517	0.0810446	5.98041				-6.08658	1.461	5.7739	0.38277
																				Day 1	Y = 0,0679x + 0,0077
																				Day 2	Y = 0,0695x + 0,0015
																				Day 3	Y = 0,0684x + 0,0156
																				Average

## Sheet: Seasonal_Catechin_UV-vis
	Comprehensive multivariate correlations between climatic effect, metabolite-profile, antioxidant capacity and antibacterial activity of Brazilian red propolis metabolites during seasonal study
	Ticiano Gomes do Nascimento*1, Rodolfo Elleson Santos Arruda1, Erika Tayse da Cruz Almeida1, José Marcos dos Santos Oliveira1, Irinaldo Diniz Basílio-Júnior1, Isabel Cristina Celerino de Moraes Porto1, Adilson Rodrigues Sabino1, Josealdo Tonholo1,
	Alexander Gray2, RuAngelie Edrada Ebel2, Carol Clements2, Tong Zhang2, David George Watson*2
	1 Laboratory of Pharmaceutical and Food Analysis, Postgraduate Program in Pharmaceutical Sciences, Institute of Pharmaceutical Sciences and Postgraduate program of Nutrition, College of Nutrition, Federal University of Alagoas, Campus A. C. Simões, University City, Maceió/Alagoas/Brazil. Postcode: 57072-970. Phone/FAX: 0055 21 82 3214 1155. E-mail: ticianogn@yahoo.com.br*
	2 University of Strathclyde, Department of Pharmaceutical Sciences, Strathclyde Institute of Pharmacy and Biomedical Science, 27 Taylor Street, Glasgow, G4 0NR, UK. Tel.: +44 1415482707; Fax: +44 1415526399. E-mail: d.g.watson@strath.ac.uk* (D.G. Watson)
								Absorbances in UV-Vis - Waveleght at 280 nm																			Catechin Concentrantion (µg/mL) in UV-Vis - Waveleght 280 nm																Catechin Concentration (% or mg/ 100 mg of red propolis extract) using UV-Vis - Waveleght at 280 nm
					2011	2011	2011	2011	2011	2011	2011	2011	2011	2011	2012	2012								2011	2011	2011	2011	2011	2011	2011	2011	2011	2011	2012	2012								2011	2011	2011	2011	2011	2011	2011
	Propolis C				2011-03-01	Apr/11	May/11	2011-06-01	2011-07-01	Aug/11	Sep/11	Oct/11	2011-11-01	Dec/11	2012-01-01	2012-02-01				Propolis C				2011-03-01	Apr/11	May/11	2011-06-01	2011-07-01	Aug/11	Sep/11	Oct/11	2011-11-01	Dec/11	2012-01-01	2012-02-01				Propolis C				2011-03-01	Apr/11	May/11	2011-06-01	2011-07-01	Aug/11	Sep/11
	Paripueira																			Paripueira					*		*		*										Paripueira					*		*		*
	Weighing 1				0.763	0.476	0.697	0.62	1.08	0.975	0.824	0.935	0.759	0.922	0.855	0.793				Weighing 1				11.1237	6.89691	10.1517	9.01767	15.7923	14.2459	12.0221	13.6568	11.0648	13.4654	12.4786	11.5655				Pesagem 1				22.2474	13.7938	20.3034	18.0353	31.5847	28.4919	24.0442
	Weighing 2				0.797	0.459	0.683	0.58	1.064	1.007	0.865	0.964	0.811	0.862	0.813	0.718				Weighing 2				11.6244	6.64654	9.94551	8.42857	15.5567	14.7172	12.6259	14.0839	11.8306	12.5817	11.8601	10.461				Pesagem 2				23.2489	13.2931	19.891	16.8571	31.1134	29.4345	25.2518
	Weighing 3				0.755	0.42	0.741	0.699	1.123	0.972	0.793	0.876	0.832	0.85	0.801	0.816				Weighing 3				11.0059	6.07216	10.7997	10.1811	16.4256	14.2018	11.5655	12.7879	12.1399	12.405	11.6834	11.9043				Pesagem 3				22.0118	12.1443	21.5994	20.3623	32.8513	28.4035	23.1311
	Average				0.771667	0.451667	0.707	0.633	1.089	0.984667	0.827333	0.925	0.800667	0.878	0.823	0.775667	0.805556	median average		Average				11.2514	6.53854	10.299	9.20913	15.9249	14.3883	12.0712	13.5096	11.6784	12.8174	12.0074	11.3103	11.7505	median average		Média				22.5027	13.0771	20.5979	18.4183	31.8498	28.7766	24.1424
	Standard Deviation				0.022301	0.0287112	0.0302655	0.0605558	0.0305123	0.0193993	0.0361156	0.0448442	0.037581	0.0385746	0.0283549	0.0512478	0.0119073	Standard Deviation		Standard Deviation				0.328438	0.422845	0.445736	0.891837	0.449371	0.285704	0.531893	0.660444	0.553476	0.568109	0.417598	0.754754	0.175365	Standard Deviation		DP				0.656877	0.845691	0.891473	1.78367	0.898742	0.571408	1.06379
	%RSD				2.88997	6.35672	4.28083	9.56647	2.80186	1.97014	4.3653	4.84802	4.69372	4.39346	3.44531	6.60693	1.47815	%RSD		%RSD				2.9191	6.46697	4.32797	9.68427	2.82182	1.98567	4.40631	4.88871	4.73929	4.43233	3.47785	6.67318	1.49241	%RSD		%CV				2.9191	6.46697	4.32797	9.68427	2.82182	1.98567	4.40631
																											Catechin Concentrantion (µg/mL) in UV-Vis - Waveleght 280 nm																				mg of catechin /100mg of red propolis extract
	Propolis A				2011	2011	2011	2011	2011	2011	2011	2011	2011	2011	2012	2012				Propolis A				2011-03-01	Apr/11	May/11	2011-06-01	2011-07-01	Aug/11	Sep/11	Oct/11	2011-11-01	Dec/11	2012-01-01	2012-02-01				Propolis A				2011-03-01	Apr/11	May/11	2011-06-01	2011-07-01	Aug/11	Sep/11
	Ilha do Porto				2011-03-01	Apr/11	May/11	2011-06-01	2011-07-01	Aug/11	Sep/11	Oct/11	2011-11-01	Dec/11	2012-01-01	2012-02-01				Ilha do Porto																			Ilha do Porto
	Weighing 1				0.741	0.874	0.733	0.788	0.941	1.08	1.026	0.87	0.796	0.718	0.902	1.073				Weighing 1				10.7997	12.7585	10.6819	11.4919	13.7452	15.7923	14.9971	12.6996	11.6097	10.461	13.1708	15.6892				Pesagem 1				21.5994	25.5169	21.3638	22.9838	27.4904	31.5847	29.9941
	Weighing 2				0.741	0.837	0.714	0.843	0.813	1.26	0.968	0.809	0.811	0.705	0.88	1.065				Weighing 2				10.7997	12.2135	10.4021	12.3019	11.8601	18.4433	14.1429	11.8012	11.8306	10.2695	12.8468	15.5714				Pesagem 2				21.5994	24.4271	20.8041	24.6038	23.7202	36.8866	28.2857
	Weighing 3				0.721	0.913	0.847	0.76	0.869	1.2	1.011	0.892	0.832	0.716	0.886	1.128				Weighing 3				10.5052	13.3328	12.3608	11.0795	12.6848	17.5596	14.7761	13.0236	12.1399	10.4315	12.9352	16.4993				Pesagem 3				21.0103	26.6657	24.7216	22.1591	25.3697	35.1193	29.5523
	Average				0.734333	0.874667	0.764667	0.797	0.874333	1.18	1.00167	0.857	0.813	0.713	0.889333	1.08867	0.882306	median average		Average				10.7015	12.7683	11.1483	11.6244	12.7634	17.2651	14.6387	12.5081	11.8601	10.3873	12.9843	15.92	12.8808	median average						21.403	25.5366	22.2965	23.2489	25.5268	34.5302	29.2774
	Standard Deviation				0.011547	0.0380044	0.0719328	0.0422256	0.0641665	0.0916515	0.0301054	0.043	0.0180831	0.007	0.0113725	0.0342977	0.0262772	Standard Deviation		Standard Deviation				0.170059	0.559711	1.05939	0.621879	0.945014	1.3498	0.443378	0.633284	0.26632	0.103093	0.167489	0.505121	0.386999	Standard Deviation						0.340118	1.11942	2.11879	1.24376	1.89003	2.6996	0.886756
	%RSD				1.57245	4.34501	9.40708	5.29807	7.3389	7.76708	3.00553	5.0175	2.22425	0.981767	1.27876	3.15043	2.97824	%RSD		%RSD				1.58911	4.3836	9.50277	5.34975	7.40411	7.81809	3.02881	5.06299	2.24552	0.992485	1.28993	3.17287	3.00446	%RSD						1.58911	4.3836	9.50277	5.34975	7.40411	7.81809	3.02881
																											Catechin Concentrantion (µg/mL) in UV-Vis - Waveleght 280 nm																				mg of catechin /100mg of red propolis extract
	Propolis B				2011	2011	2011	2011	2011	2011	2011	2011	2011	2011	2012	2012				Propolis B				2011-03-01	Apr/11	May/11	2011-06-01	2011-07-01	Aug/11	Sep/11	Oct/11	2011-11-01	Dec/11	2012-01-01	2012-02-01				Propolis B				2011-03-01	Apr/11	May/11	2011-06-01	2011-07-01	Aug/11	Sep/11
	Primavera				2011-03-01	Apr/11	May/11	2011-06-01	2011-07-01	Aug/11	Sep/11	Oct/11	2011-11-01	Dec/11	2012-01-01	2012-02-01				Primavera																			Primavera
	Weighing 1				1.048	0.859	1.016	0.788	0.892	1.047	0.938	0.907	1.048	1.17	1.111	1.151				Weighing 1				15.3211	12.5376	14.8498	11.4919	13.0236	15.3063	13.701	13.2445	15.3211	17.1178	16.2489	16.838				Pesagem 1				30.6421	25.0751	29.6996	22.9838	26.0471	30.6127	27.4021
	Weighing 2				1.113	1.022	1.017	0.811	0.865	1.111	0.992	1.047	0.957	1.142	1.087	1.12				Weighing 2				16.2784	14.9381	14.8645	11.8306	12.6259	16.2489	14.4963	15.3063	13.9809	16.7054	15.8954	16.3814				Pesagem 2				32.5567	29.8763	29.729	23.6613	25.2518	32.4978	28.9926
	Weighing 3				1.074	0.877	0.995	0.787	0.853	1.141	0.965	0.942	0.994	1.143	1.133	1.154				Weighing 3				15.704	12.8027	14.5405	11.4772	12.4492	16.6907	14.0987	13.7599	14.5258	16.7202	16.5729	16.8822				Pesagem 3				31.408	25.6053	29.081	22.9543	24.8984	33.3814	28.1973
	Average				1.07833	0.919333	1.00933	0.795333	0.87	1.09967	0.965	0.965333	0.999667	1.15167	1.11033	1.14167	1.00881	median average		Average				15.7678	13.4261	14.7516	11.5999	12.6996	16.082	14.0987	14.1036	14.6092	16.8478	16.2391	16.7005	14.7438	median average						31.5356	26.8522	29.5032	23.1998	25.3991	32.164	28.1973
	Standard Deviation				0.0327159	0.0893663	0.0124231	0.0135769	0.019975	0.0480139	0.027	0.0728583	0.0457639	0.015885	0.0230072	0.0188237	0.0246957	Standard Deviation		Standard Deviation				0.481825	1.31615	0.182962	0.199955	0.294182	0.707126	0.397644	1.07302	0.673989	0.233947	0.33884	0.277227	0.363707	Standard Deviation						0.963651	2.63229	0.365923	0.39991	0.588365	1.41425	0.795287
	%RSD				3.03394	9.72077	1.23082	1.70708	2.29598	4.36622	2.79793	7.54748	4.57791	1.37931	2.0721	1.6488	2.44801	%RSD		%RSD				3.05576	9.80288	1.24028	1.72376	2.31648	4.39701	2.82043	7.60816	4.61345	1.38859	2.08657	1.65999	2.46684	%RSD						3.05576	9.80288	1.24028	1.72376	2.31648	4.39701	2.82043
[truncated: 7 more columns]

## Sheet: Gallic_acid_Curves_TotalPhenols
	Comprehensive multivariate correlations between climatic effect, metabolite-profile, antioxidant capacity and antibacterial activity of Brazilian red propolis metabolites during seasonal study
	Ticiano Gomes do Nascimento*1, Rodolfo Elleson Santos Arruda1, Erika Tayse da Cruz Almeida1, José Marcos dos Santos Oliveira1, Irinaldo Diniz Basílio-Júnior1, Isabel Cristina Celerino de Moraes Porto1, Adilson Rodrigues Sabino1, Josealdo Tonholo1,
	Alexander Gray2, RuAngelie Edrada Ebel2, Carol Clements2, Tong Zhang2, David George Watson*2
	1 Laboratory of Pharmaceutical and Food Analysis, Postgraduate Program in Pharmaceutical Sciences, Institute of Pharmaceutical Sciences and Postgraduate program of Nutrition, College of Nutrition, Federal University of Alagoas, Campus A. C. Simões, University City, Maceió/Alagoas/Brazil. Postcode: 57072-970. Phone/FAX: 0055 21 82 3214 1155. E-mail: ticianogn@yahoo.com.br*
	2 University of Strathclyde, Department of Pharmaceutical Sciences, Strathclyde Institute of Pharmacy and Biomedical Science, 27 Taylor Street, Glasgow, G4 0NR, UK. Tel.: +44 1415482707; Fax: +44 1415526399. E-mail: d.g.watson@strath.ac.uk* (D.G. Watson)
									Gallic acid Concentrantion (µg/mL) in UV-Vis - Waveleght 750 nm									%BIAS (Relative error)
		[Gallic acid (µg/mL)]		ABS Day 1	ABS Day 2	ABS Day 3	Average	SD	[Gallic acid (µg/mL)]		[Day 1]	[Day 2]	[Day 3]	Average	SD	% RSD	[Gallic acid (µg/mL)]		[Day 1]	[Day 2]	[Day 3]	Average
		2		0.266	0.275	0.266	0.269	0.00519615	2		1.88857	1.97356	1.88857	1.9169	0.0490666	2.55968	2		-5.57129	-1.322	-5.57129	-4.15486	2	1.9169
		2.5		0.314	0.336	0.326	0.325333	0.0110151	2.5		2.34183	2.54958	2.45515	2.44885	0.104015	4.24748	2.5		-6.32672	1.983	-1.79415	-2.04596	2.5	2.44885
		4		0.488	0.504	0.473	0.488333	0.0155027	4		3.98489	4.13598	3.84325	3.98804	0.14639	3.67072	4		-0.377715	3.39943	-3.91879	-0.299024	4	3.98804
		5		0.605	0.6	0.602	0.602333	0.00251661	5		5.08971	5.04249	5.06138	5.06453	0.023764	0.469225	5		1.79415	0.849858	1.22757	1.29053	5	5.06453
		6		0.702	0.714	0.72	0.712	0.00916515	6		6.00567	6.11898	6.17564	6.10009	0.0865453	1.41875	6		0.0944287	1.983	2.92729	1.66824	6	6.10009
		7		0.793	0.795	0.819	0.802333	0.0144684	7		6.86497	6.88385	7.11048	6.9531	0.136623	1.96492	7		-1.92904	-1.65925	1.57831	-0.669994	7	6.9531
		7.5		0.886	0.874	0.873	0.877667	0.00723418	7.5		7.74315	7.62984	7.6204	7.66446	0.0683114	0.891275	7.5		3.24205	1.73119	1.60529	2.19284	7.5	7.66446
		8		0.899	0.941	0.919	0.919667	0.0210079	8		7.86591	8.26251	8.05477	8.06106	0.198375	2.46091	8		-1.67611	3.2814	0.684608	0.763299	8	8.06106
		10		1.087	1.122	1.103	1.104	0.0175214	10		9.64117	9.97167	9.79226	9.8017	0.165452	1.688	10		-3.58829	-0.283286	-2.07743	-1.983	10	9.8017
									Gallic acid Concentrantion (µg/mL) in UV-Vis - Waveleght 750 nm									%BIAS (Relative error)
		[Gallic acid (µg/mL)]		ABS Day 1	ABS Day 2	ABS Day 3	Average		[Gallic acid (µg/mL)]		ABS Day 1	ABS Day 2	ABS Day 3	Average	SD	%RSD	[Gallic acid (µg/mL)]	ABS Day 1	ABS Day 2	ABS Day 3	Average
		2		0.266	0.275	0.266	0.269		2		1.88857	1.97356	1.88857	1.9169	0.0490666	2.55968	2	-5.57129	-1.322	-5.57129	-4.15486
		2.5		0.314	0.336	0.326	0.325333		2.5		2.34183	2.54958	2.45515	2.44885	0.104015	4.24748	2.5	-6.32672	1.983	-1.79415	-2.04596
		4		0.488	0.504	0.473	0.488333		4		3.98489	4.13598	3.84325	3.98804	0.14639	3.67072	4	-0.377715	3.39943	-3.91879	-0.299024
		5		0.605	0.6	0.602	0.602333		5		5.08971	5.04249	5.06138	5.06453	0.023764	0.469225	5	1.79415	0.849858	1.22757	1.29053
		6		0.702	0.714	0.72	0.712		6		6.00567	6.11898	6.17564	6.10009	0.0865453	1.41875	6	0.0944287	1.983	2.92729	1.66824
		7		0.793	0.795	0.819	0.802333		7		6.86497	6.88385	7.11048	6.9531	0.136623	1.96492	7	-1.92904	-1.65925	1.57831	-0.669994
		7.5		0.886	0.874	0.873	0.877667		7.5		7.74315	7.62984	7.6204	7.66446	0.0683114	0.891275	7.5	3.24205	1.73119	1.60529	2.19284
		8		0.899	0.941	0.919	0.919667		8		7.86591	8.26251	8.05477	8.06106	0.198375	2.46091	8	-1.67611	3.2814	0.684608	0.763299
		10		1.087	1.122	1.103	1.104		10		9.64117	9.97167	9.79226	9.8017	0.165452	1.688	10	-3.58829	-0.283286	-2.07743	-1.983

## Sheet: Seasonal_Propolis_A_Folin_cioca
	Comprehensive multivariate correlations between climatic effect, metabolite-profile, antioxidant capacity and antibacterial activity of Brazilian red propolis metabolites during seasonal study
	Ticiano Gomes do Nascimento*1, Rodolfo Elleson Santos Arruda1, Erika Tayse da Cruz Almeida1, José Marcos dos Santos Oliveira1, Irinaldo Diniz Basílio-Júnior1, Isabel Cristina Celerino de Moraes Porto1, Adilson Rodrigues Sabino1, Josealdo Tonholo1,
	Alexander Gray2, RuAngelie Edrada Ebel2, Carol Clements2, Tong Zhang2, David George Watson*2
	1 Laboratory of Pharmaceutical and Food Analysis, Postgraduate Program in Pharmaceutical Sciences, Institute of Pharmaceutical Sciences and Postgraduate program of Nutrition, College of Nutrition, Federal University of Alagoas, Campus A. C. Simões, University City, Maceió/Alagoas/Brazil. Postcode: 57072-970. Phone/FAX: 0055 21 82 3214 1155. E-mail: ticianogn@yahoo.com.br*
	2 University of Strathclyde, Department of Pharmaceutical Sciences, Strathclyde Institute of Pharmacy and Biomedical Science, 27 Taylor Street, Glasgow, G4 0NR, UK. Tel.: +44 1415482707; Fax: +44 1415526399. E-mail: d.g.watson@strath.ac.uk* (D.G. Watson)
		Red propolis Extract (Propolis A - Ilha do Porto)						Total phenols content - UV-Vis 750 nm - Propolis A
		2012-01-01	1st UV measuring	2nd UV measuring		2012-02-01	1st UV measuring	2nd UV measuring		2011-03-01	1st UV measuring	2nd UV measuring		April/11	1st UV measuring	2nd UV measuring					[ac galhico]	jan	fev	mar	abr	maio	jun	jul	ago	set	out	nov	dez		média	DP	%CV
		25µg/mL	0.579	0.532		25µg/mL	0.517	0.582		25µg/mL	0.515	0.493		25µg/mL	0.599	0.576					25	0.579	0.517	0.515	0.599	1st UV measuring	1st UV measuring	1st UV measuring	1st UV measuring	1st UV measuring	1st UV measuring	1st UV measuring	1st UV measuring	25	0.5525	0.0429379	7.77157
		35µg/mL	0.74	0.719		35µg/mL	0.771	0.714		35µg/mL	0.664	0.68		35µg/mL	0.752	0.742					35	0.74	0.771	0.664	0.752	0.553	0.55	0.532	0.768	0.666	0.476	0.589	0.468	35	0.627417	0.11356	18.0996
		50µg/mL	1.009	1.051		50µg/mL	1.021	1.014		50µg/mL	1	0.949		50µg/mL	1.001	0.987					50	1.009	1.021	1	1.001	0.659	0.694	0.692	0.925	0.89	0.617	0.636	0.614	50	0.813167	0.173815	21.3751
		65µg/mL	1.365	1.324		65µg/mL	1.313	1.292		65µg/mL	1.209	1.204		65µg/mL	1.273	1.259					65	1.365	1.313	1.209	1.273	0.905	0.912	0.93	1.234	1.268	0.862	0.856	0.879	65	1.08383	0.206208	19.0258
		75µg/mL	1.515	1.5		75µg/mL	1.468	1.41		75µg/mL	1.395	1.411		75µg/mL	1.546	1.5					75	1.515	1.468	1.395	1.546	1.16	1.148	1.141	1.504	1.572	1.15	1.157	1.149	75	1.32542	0.187222	14.1255
		May/11	1st UV measuring	2nd UV measuring		June/11	1st UV measuring	2nd UV measuring		July/11	1st UV measuring	2nd UV measuring		august/11	1st UV measuring	2nd UV measuring					[ac galhico]	jan	fev	mar	abr	maio	jun	jul	ago	set	out	nov	dez		média	DP	%CV
		25µg/mL	0.553	0.523		25µg/mL	0.55	0.52		25µg/mL	0.532	0.524		25µg/mL	0.768	0.712					25	0.532	0.582	0.493	0.576	2nd UV measuring	2nd UV measuring	2nd UV measuring	2nd UV measuring	2nd UV measuring	2nd UV measuring	2nd UV measuring	2nd UV measuring		0.54575	0.0416363	7.62919
		35µg/mL	0.659	0.675		35µg/mL	0.694	0.68		35µg/mL	0.692	0.698		35µg/mL	0.925	0.928					35	0.719	0.714	0.68	0.742	0.523	0.52	0.524	0.712	0.729	0.441	0.468	0.454		0.602167	0.122465	20.3375
		50µg/mL	0.905	0.91		50µg/mL	0.912	0.917		50µg/mL	0.93	0.898		50µg/mL	1.234	1.234					50	1.051	1.014	0.949	0.987	0.675	0.68	0.698	0.928	0.905	0.611	0.616	0.645		0.81325	0.171967	21.1457
		65µg/mL	1.16	1.13		65µg/mL	1.148	1.108		65µg/mL	1.141	1.17		65µg/mL	1.504	1.47					65	1.324	1.292	1.204	1.259	0.91	0.917	0.898	1.234	1.265	0.86	0.88	0.836		1.07325	0.201318	18.7578
		75µg/mL	1.359	1.332		75µg/mL	1.665	1.577		75µg/mL	1.337	1.382		75µg/mL	1.722	1.766					75	1.5	1.41	1.411	1.5	1.13	1.108	1.17	1.47	1.633	1.099	1.14	1.232		1.31692	0.189273	14.3724
																						média
		2011-09-01	1st UV measuring	2nd UV measuring		2011-10-01	1st UV measuring	2nd UV measuring		2011-11-01	1st UV measuring	2nd UV measuring		2011-12-01	1st UV measuring	2nd UV measuring					[ac galhico]	jan	fev	mar	abr	maio	jun	jul	ago	set	out	nov	dez		média	DP	%CV
		25µg/mL	0.666	0.729		25µg/mL	0.476	0.441		25µg/mL	0.589	0.468		25µg/mL	0.468	0.454					25	0.5555	0.5495	0.504	0.5875	#DIV/0!	#DIV/0!	#DIV/0!	#DIV/0!	#DIV/0!	#DIV/0!	#DIV/0!	#DIV/0!	25	#DIV/0!	#DIV/0!	#DIV/0!
		35µg/mL	0.89	0.905		35µg/mL	0.617	0.611		35µg/mL	0.636	0.616		35µg/mL	0.614	0.645					35	0.7295	0.7425	0.672	0.747	0.538	0.535	0.528	0.74	0.6975	0.4585	0.5285	0.461	35	0.614792	0.116017	18.8709
		50µg/mL	1.268	1.265		50µg/mL	0.862	0.86		50µg/mL	0.856	0.88		50µg/mL	0.879	0.836					50	1.03	1.0175	0.9745	0.994	0.667	0.687	0.695	0.9265	0.8975	0.614	0.626	0.6295	50	0.813208	0.172451	21.2062
		65µg/mL	1.572	1.633		65µg/mL	1.15	1.099		65µg/mL	1.157	1.14		65µg/mL	1.149	1.232					65	1.3445	1.3025	1.2065	1.266	0.9075	0.9145	0.914	1.234	1.2665	0.861	0.868	0.8575	65	1.07854	0.203526	18.8705
		75µg/mL	1.809	1.79		75µg/mL	1.25	1.282		75µg/mL	1.355	1.25		75µg/mL	1.466	1.448					75	1.5075	1.439	1.403	1.523	1.145	1.128	1.1555	1.487	1.6025	1.1245	1.1485	1.1905	75	1.32117	0.186851	14.1429
																						DP
																					[ac galhico]	jan	fev	mar	abr	maio	jun	jul	ago	set	out	nov	dez		média	DP	%CV
			Red propolis extract (Propolis A)				Gallic acid Concentrantion (µg/mL) in UV-Vis - Waveleght 750 nm					January / 12									25	0.033234	0.0459619	0.0155563	0.0162635	#DIV/0!	#DIV/0!	#DIV/0!	#DIV/0!	#DIV/0!	#DIV/0!	#DIV/0!	#DIV/0!		#DIV/0!	#DIV/0!	#DIV/0!
		[Concent]*	ABS 1	ABS 2	Average	[Gallic acid conc 1]	[Gallic acid conc 2]	[Gallic acid average]	SD	%RSD	(% Total Phenolic content)										35	0.0148492	0.0403051	0.0113137	0.00707107	0.0212132	0.0212132	0.00565685	0.039598	0.0445477	0.0247487	0.0855599	0.00989949		0.0271647	0.0227306	83.6768
		25	0.579	0.532	0.5555	4.84419	4.40038	4.62229	0.313825	6.78938	18.4891										50	0.0296985	0.00494975	0.0360624	0.00989949	0.0113137	0.00989949	0.00424264	0.00212132	0.0106066	0.00424264	0.0141421	0.0219203		0.0132583	0.0106819	80.5677
		35	0.74	0.719	0.7295	6.36449	6.16619	6.26534	0.140219	2.23802	17.901	18.1987	Average		18.1987	Average					65	0.0289914	0.0148492	0.00353553	0.00989949	0.00353553	0.00353553	0.0226274	0	0.00212132	0.00141421	0.0169706	0.0304056		0.0114905	0.01105	96.1664
		50	1.009	1.051	1.03	8.90463	9.30123	9.10293	0.280439	3.08076	18.2059	0.294144	SD		0.294144	SD					75	0.0106066	0.0410122	0.0113137	0.0325269	0.0212132	0.0282843	0.0205061	0.0240416	0.0431335	0.0360624	0.0120208	0.0586899		0.0282843	0.0147062	51.9943
		65	1.365	1.324	1.3445	12.2663	11.8791	12.0727	0.273762	2.26761	18.5734	1.61629	%RSD		1.61629	%RSD						%RSD
		75	1.515	1.5	1.5075	13.6827	13.5411	13.6119	0.100157	0.735803	18.1492										[ac galhico]	jan	fev	mar	abr	maio	jun	jul	ago	set	out	nov	dez
																					25	5.98272	8.36432	3.08658	2.76825	#DIV/0!	#DIV/0!	#DIV/0!	#DIV/0!	#DIV/0!	#DIV/0!	#DIV/0!	#DIV/0!
			Red propolis extract (Propolis A)				Gallic acid Concentrantion (µg/mL) in UV-Vis - Waveleght 750 nm					February / 12									35	2.03554	5.42829	1.68359	0.946595	3.94297	3.96508	1.07137	5.35108	6.38677	5.39776	16.1892	2.1474
		[Concent]*	ABS 1	ABS 2	Average	[Gallic acid conc 1]	[Gallic acid conc 2]	[Gallic acid average]	SD	%RSD	(% Total Phenolic content)										50	2.88335	0.486462	3.70061	0.995925	1.69621	1.44097	0.610452	0.228961	1.18179	0.690984	2.25913	3.48218
		25	0.517	0.582	0.5495	4.25873	4.87252	4.56563	0.434013	9.50609	18.2625										65	2.15629	1.14006	0.293041	0.781951	0.389591	0.386608	2.47565	0	0.167495	0.164252	1.95513	3.54584
		35	0.771	0.714	0.7425	6.65722	6.11898	6.3881	0.380596	5.95788	18.2517	18.1613	Average		18.1613	Average					75	0.703589	2.85005	0.806394	2.13571	1.85268	2.50747	1.77465	1.61679	2.69164	3.20698	1.04665	4.92985
		50	1.021	1.014	1.0175	9.01794	8.95184	8.98489	0.0467398	0.520205	17.9698	0.16598	SD		0.16598	SD
		65	1.313	1.292	1.3025	11.7753	11.577	11.6761	0.140219	1.20091	17.9632	0.913917	%RSD		0.913917	%RSD
		75	1.468	1.41	1.439	13.2389	12.6912	12.9651	0.387273	2.98705	17.2867
			Red propolis extract (Propolis A)				Gallic acid Concentrantion (µg/mL) in UV-Vis - Waveleght 750 nm					March / 11
		[Concent]*	ABS 1	ABS 2	Average	[Gallic acid conc 1]	[Gallic acid conc 2]	[Gallic acid average]	SD	%RSD	(% Total Phenolic content)
		25	0.515	0.493	0.504	4.23985	4.03211	4.13598	0.146897	3.55168	16.5439
		35	0.664	0.68	0.672	5.64684	5.79792	5.72238	0.106834	1.86695	16.3497	16.6838	Average		16.6838	Average
		50	1	0.949	0.9745	8.81964	8.33805	8.57885	0.340533	3.96945	17.1577	0.421781	SD		0.421781	SD
		65	1.209	1.204	1.2065	10.7932	10.746	10.7696	0.0333856	0.309999	16.5686	2.5281	%RSD		2.5281	%RSD
		75	1.395	1.411	1.403	12.5496	12.7007	12.6251	0.106834	0.846201	16.8335
			Red propolis extract (Propolis A)				Gallic acid Concentrantion (µg/mL) in UV-Vis - Waveleght 750 nm					April / 11
		[Concent]*	ABS 1	ABS 2	Average	[Gallic acid conc 1]	[Gallic acid conc 2]	[Gallic acid average]	SD	%RSD	(% Total Phenolic content)
		25	0.599	0.576	0.5875	5.03305	4.81586	4.92446	0.153574	3.11859	19.6978
		35	0.752	0.742	0.747	6.47781	6.38338	6.43059	0.0667712	1.03834	18.3731	18.5323	Average		18.5323	Average
		50	1.001	0.987	0.994	8.82908	8.69688	8.76298	0.0934797	1.06676	17.526	1.09465	SD		1.09465	SD
		65	1.273	1.259	1.266	11.3975	11.2653	11.3314	0.0934797	0.824958	17.433	5.90669	%RSD		5.90669	%RSD
		75	1.546	1.5	1.523	13.9754	13.5411	13.7583	0.307147	2.23246	18.3444
			Red propolis extract (Propolis A)				Gallic acid Concentrantion (µg/mL) in UV-Vis - Waveleght 750 nm					May / 11
		[Concent]*	ABS 1	ABS 2	Average	[Gallic acid conc 1]	[Gallic acid conc 2]	[Gallic acid average]	SD	%RSD	(% Total Phenolic content)
		25	0.553	0.523	0.538	4.59868	4.31539	4.45703	0.200314	4.49432	17.8281
		35	0.659	0.675	0.667	5.59962	5.75071	5.67517	0.106834	1.88248	16.2148	16.6451	Average		16.6451	Average
		50	0.905	0.91	0.9075	7.92257	7.96978	7.94618	0.0333856	0.420147	15.8924	1.03716	SD		1.03716	SD
		65	1.16	1.13	1.145	10.3305	10.0472	10.1889	0.200314	1.96601	15.6752	6.23104	%RSD		6.23104	%RSD
		75	1.359	1.332	1.3455	12.2096	11.9547	12.0822	0.180282	1.49214	16.1095
			Red propolis extract (Propolis A)				Gallic acid Concentrantion (µg/mL) in UV-Vis - Waveleght 750 nm					June / 11
		[Concent]*	ABS 1	ABS 2	Average	[Gallic acid conc 1]	[Gallic acid conc 2]	[Gallic acid average]	SD	%RSD	(% Total Phenolic content)
		25	0.55	0.52	0.535	4.57035	4.28706	4.42871	0.200314	4.52307	17.7148
		35	0.694	0.68	0.687	5.93012	5.79792	5.86402	0.0934797	1.59412	16.7544	16.8312	Average		16.8312	Average
		50	0.912	0.917	0.9145	7.98867	8.03588	8.01228	0.0333856	0.41668	16.0246	0.847756	SD		0.847756	SD
		65	1.148	1.108	1.128	10.2172	9.83947	10.0283	0.267085	2.6633	15.4282	5.0368	%RSD		5.0368	%RSD
		75	1.665	1.577	1.621	15.0992	14.2682	14.6837	0.587586	4.00163	19.5782
			Red propolis extract (Propolis A)				Gallic acid Concentrantion (µg/mL) in UV-Vis - Waveleght 750 nm					June / 11
		[Concent]*	ABS 1	ABS 2	Average	[Gallic acid conc 1]	[Gallic acid conc 2]	[Gallic acid average]	SD	%RSD	(% Total Phenolic content)
		25	0.55	0.52	0.535	4.57035	4.28706	4.42871	0.200314	4.52307	17.7148
		35	0.694	0.68	0.687	5.93012	5.79792	5.86402	0.0934797	1.59412	16.7544	16.8312	Average		16.8312	Average
		50	0.912	0.917	0.9145	7.98867	8.03588	8.01228	0.0333856	0.41668	16.0246	0.847756	SD		0.847756	SD
		65	1.148	1.108	1.128	10.2172	9.83947	10.0283	0.267085	2.6633	15.4282	5.0368	%RSD		5.0368	%RSD
		75	1.665	1.577	1.621	15.0992	14.2682	14.6837	0.587586	4.00163	19.5782
			Red propolis extract (Propolis A)				Gallic acid Concentrantion (µg/mL) in UV-Vis - Waveleght 750 nm					July / 11
		[Concent]*	ABS 1	ABS 2	Average	[Gallic acid conc 1]	[Gallic acid conc 2]	[Gallic acid average]	SD	%RSD	(% Total Phenolic content)
		25	0.532	0.524	0.528	4.40038	4.32483	4.36261	0.0534169	1.22443	17.4504
		35	0.692	0.698	0.695	5.91124	5.96789	5.93957	0.0400627	0.674506	16.9702	16.8119	Average		16.8119	Average
		50	0.93	0.898	0.914	8.15864	7.85647	8.00755	0.213668	2.66833	16.0151	0.730632	SD		0.730632	SD
		65	1.141	1.17	1.1555	10.1511	10.4249	10.288	0.193636	1.88216	15.8277	4.34592	%RSD		4.34592	%RSD
		75	1.337	1.382	1.3595	12.0019	12.4268	12.2144	0.30047	2.45998	16.2858
			Red propolis extract (Propolis A)				Gallic acid Concentrantion (µg/mL) in UV-Vis - Waveleght 750 nm					August / 11
		[Concent]*	ABS 1	ABS 2	Average	[Gallic acid conc 1]	[Gallic acid conc 2]	[Gallic acid average]	SD	%RSD	(% Total Phenolic content)
		25	0.768	0.712	0.74	6.6289	6.10009	6.36449	0.373919	5.87507	25.458
		35	0.925	0.928	0.9265	8.11143	8.13975	8.12559	0.0200314	0.246522	23.216	23.5775	Average		23.5775	Average
		50	1.234	1.234	1.234	11.0293	11.0293	11.0293	0	0	22.0585	1.72831	SD		1.72831	SD
		65	1.504	1.47	1.487	13.5788	13.2578	13.4183	0.227022	1.69188	20.6436	7.33035	%RSD		7.33035	%RSD
		75	1.722	1.766	1.744	15.6374	16.0529	15.8451	0.293793	1.85415	21.1268
			Red propolis extract (Propolis A)				Gallic acid Concentrantion (µg/mL) in UV-Vis - Waveleght 750 nm					September / 11
		[Concent]*	ABS 1	ABS 2	Average	[Gallic acid conc 1]	[Gallic acid conc 2]	[Gallic acid average]	SD	%RSD	(% Total Phenolic content)
		25	0.666	0.729	0.6975	5.66572	6.26062	5.96317	0.420658	7.05427	23.8527
		35	0.89	0.905	0.8975	7.78093	7.92257	7.85175	0.100157	1.2756	22.4336	22.9862	Average		22.9862	Average
		50	1.268	1.265	1.2665	11.3503	11.322	11.3362	0.0200314	0.176703	22.6723	0.759845	SD		0.759845	SD
		65	1.572	1.633	1.6025	14.221	14.797	14.509	0.407304	2.80726	22.3215	3.30566	%RSD		3.30566	%RSD
		75	1.809	1.79	1.7995	16.4589	16.2795	16.3692	0.126865	0.775023	21.8256
			Red propolis extract (Propolis A)				Gallic acid Concentrantion (µg/mL) in UV-Vis - Waveleght 750 nm					October / 11
		[Concent]*	ABS 1	ABS 2	Average	[Gallic acid conc 1]	[Gallic acid conc 2]	[Gallic acid average]	SD	%RSD	(% Total Phenolic content)
		25	0.476	0.441	0.4585	3.87158	3.54108	3.70633	0.233699	6.30541	14.8253
		35	0.617	0.611	0.614	5.20302	5.14636	5.17469	0.0400627	0.774205	14.7848	14.8748	Average		14.8748	Average
		50	0.862	0.86	0.861	7.51653	7.49764	7.50708	0.0133542	0.177888	15.0142	0.122404	SD		0.122404	SD
		65	1.15	1.099	1.1245	10.2361	9.75449	9.99528	0.340533	3.40694	15.3774	0.822893	%RSD		0.822893	%RSD
		75	1.25	1.282	1.266	11.1804	11.4825	11.3314	0.213668	1.88562	15.1086
			Red propolis extract (Propolis A)				Gallic acid Concentrantion (µg/mL) in UV-Vis - Waveleght 750 nm					November / 11
		[Concent]*	ABS 1	ABS 2	Average	[Gallic acid conc 1]	[Gallic acid conc 2]	[Gallic acid average]	SD	%RSD	(% Total Phenolic content)
		25	0.589	0.468	0.5285	4.93862	3.79603	4.36733	0.807931	18.4994	17.4693
		35	0.636	0.616	0.626	5.38244	5.19358	5.28801	0.133542	2.52538	15.1086	15.9081	Average		15.9081	Average
		50	0.856	0.88	0.868	7.45987	7.6865	7.57318	0.160251	2.11603	15.1464	1.35219	SD		1.35219	SD
		65	1.157	1.14	1.1485	10.3022	10.1416	10.2219	0.113511	1.11047	15.726	8.50001	%RSD		8.50001	%RSD
		75	1.355	1.25	1.3025	12.1719	11.1804	11.6761	0.701097	6.00455	15.5681
			Red propolis extract (Propolis A)				Gallic acid Concentrantion (µg/mL) in UV-Vis - Waveleght 750 nm					December / 11
		[Concent]*	ABS 1	ABS 2	Average	[Gallic acid conc 1]	[Gallic acid conc 2]	[Gallic acid average]	SD	%RSD	(% Total Phenolic content)
		25	0.468	0.454	0.461	3.79603	3.66383	3.72993	0.0934797	2.5062	14.9197
		35	0.614	0.645	0.6295	5.17469	5.46742	5.32106	0.206991	3.89003	15.203	15.0236	Average		15.0236	Average
		50	0.879	0.836	0.8575	7.67705	7.27101	7.47403	0.287116	3.84152	14.9481	0.156022	SD		0.156022	SD
		65	1.149	1.232	1.1905	10.2266	11.0104	10.6185	0.554201	5.2192	16.3362	1.03851	%RSD		1.03851	%RSD
		75	1.466	1.448	1.457	13.22	13.05	13.135	0.120188	0.91502	17.5134
															17.8529	Average
													Seasonal Average		2.78646	SD
															15.6079	%RSD

## Sheet: Seasonal_Propolis_B_Folin_cioca
	Comprehensive multivariate correlations between climatic effect, metabolite-profile, antioxidant capacity and antibacterial activity of Brazilian red propolis metabolites during seasonal study
	Ticiano Gomes do Nascimento*1, Rodolfo Elleson Santos Arruda1, Erika Tayse da Cruz Almeida1, José Marcos dos Santos Oliveira1, Irinaldo Diniz Basílio-Júnior1, Isabel Cristina Celerino de Moraes Porto1, Adilson Rodrigues Sabino1, Josealdo Tonholo1,
	Alexander Gray2, RuAngelie Edrada Ebel2, Carol Clements2, Tong Zhang2, David George Watson*2
	1 Laboratory of Pharmaceutical and Food Analysis, Postgraduate Program in Pharmaceutical Sciences, Institute of Pharmaceutical Sciences and Postgraduate program of Nutrition, College of Nutrition, Federal University of Alagoas, Campus A. C. Simões, University City, Maceió/Alagoas/Brazil. Postcode: 57072-970. Phone/FAX: 0055 21 82 3214 1155. E-mail: ticianogn@yahoo.com.br*
	2 University of Strathclyde, Department of Pharmaceutical Sciences, Strathclyde Institute of Pharmacy and Biomedical Science, 27 Taylor Street, Glasgow, G4 0NR, UK. Tel.: +44 1415482707; Fax: +44 1415526399. E-mail: d.g.watson@strath.ac.uk* (D.G. Watson)
		Red propolis Extract (Propolis B Primavera)				Total phenols content - UV-Vis 750 nm - Propolis B
	2012-01-01	1st UV measuring	2nd UV measuring		2012-02-01	1st UV measuring	2nd UV measuring		2011-03-01	1st UV measuring	2nd UV measuring		April/11	1st UV measuring	2nd UV measuring
	25µg/mL	0.703	0.693		25µg/mL	0.718	0.748		25µg/mL	0.797	0.765		25µg/mL	0.7	0.67
	35µg/mL	0.884	0.885		35µg/mL	0.945	0.934		35µg/mL	0.982	0.983		35µg/mL	0.85	0.863
	50µg/mL	1.164	1.175		50µg/mL	1.25	1.213		50µg/mL	1.273	1.24		50µg/mL	1.115	1.157
	65µg/mL	1.445	1.402		65µg/mL	1.512	1.516		65µg/mL	1.56	1.497		65µg/mL	1.396	1.388
	75µg/mL	1.615	1.596		75µg/mL	1.676	1.667		75µg/mL	1.698	1.62		75µg/mL	1.547	1.563
	May/11	1st UV measuring	2nd UV measuring		June/11	1st UV measuring	2nd UV measuring		July/11	1st UV measuring	2nd UV measuring		august/11	1st UV measuring	2nd UV measuring
	25µg/mL	0.732	0.707		25µg/mL	0.586	0.542		25µg/mL	0.74	0.693		25µg/mL	0.845	0.803
	35µg/mL	0.946	0.936		35µg/mL	0.709	0.717		35µg/mL	0.894	0.894		35µg/mL	1.022	0.994
	50µg/mL	1.243	1.233		50µg/mL	0.943	0.945		50µg/mL	1.2	1.158		50µg/mL	1.326	1.333
	65µg/mL	1.517	1.547		65µg/mL	1.202	1.174		65µg/mL	1.449	1.462		65µg/mL	1.682	1.579
	75µg/mL	1.691	1.713		75µg/mL	1.332	1.323		75µg/mL	1.606	1.606		75µg/mL	1.755	1.781
	2011-09-01	1st UV measuring	2nd UV measuring		2011-10-01	1st UV measuring	2nd UV measuring		2011-11-01	1st UV measuring	2nd UV measuring		2011-12-01	1st UV measuring	2nd UV measuring
	25µg/mL	0.787	0.796		25µg/mL	0.724	0.718		25µg/mL	0.876	0.882		25µg/mL	0.76	0.74
	35µg/mL	0.975	0.991		35µg/mL	0.93	0.91		35µg/mL	1.054	1.091		35µg/mL	0.965	0.965
	50µg/mL	1.283	1.274		50µg/mL	1.21	1.262		50µg/mL	1.37	1.415		50µg/mL	1.292	1.316
	65µg/mL	1.548	1.553		65µg/mL	1.464	1.4		65µg/mL	1.701	1.656		65µg/mL	1.573	1.573
	75µg/mL	1.678	1.716		75µg/mL	1.541	1.599		75µg/mL	1.852	1.807		75µg/mL	1.752	1.727
		Red propolis Extract (Propolis B Primavera)				Gallic acid Concentrantion (µg/mL) in UV-Vis - Waveleght 750 nm					January / 12
	[Concent]*	ABS 1	ABS 2	Average	[Gallic acid conc 1]	[Gallic acid conc 2]	[Gallic acid average]	SD	%RSD	(% Total Phenolic content)
	25	0.703	0.693	0.698	6.01511	5.92068	5.96789	0.0667712	1.11884	23.8716
	35	0.884	0.885	0.8845	7.72427	7.73371	7.72899	0.00667712	0.0863906	22.0828	22.2649	Average		22.2649	Average
	50	1.164	1.175	1.1695	10.3683	10.4721	10.4202	0.0734483	0.704864	20.8404	1.52376	SD		1.52376	SD
	65	1.445	1.402	1.4235	13.0217	12.6157	12.8187	0.287116	2.23982	19.7211	6.84379	%RSD		6.84379	%RSD
	75	1.615	1.596	1.6055	14.627	14.4476	14.5373	0.126865	0.872688	19.3831
		Red propolis Extract (Propolis B Primavera)				Gallic acid Concentrantion (µg/mL) in UV-Vis - Waveleght 750 nm					February / 12
	[Concent]*	ABS 1	ABS 2	Average	[Gallic acid conc 1]	[Gallic acid conc 2]	[Gallic acid average]	SD	%RSD	(% Total Phenolic content)
	25	0.718	0.748	0.733	6.15675	6.44004	6.29839	0.200314	3.18039	25.1936
	35	0.945	0.934	0.9395	8.30028	8.19641	8.24835	0.0734483	0.890461	23.5667	22.2046	Average		23.5905	Average
	50	1.25	1.213	1.2315	11.1804	10.831	11.0057	0.247053	2.24478	22.0113	1.27647	SD		1.59126	SD
	65	1.512	1.516	1.514	13.6544	13.6922	13.6733	0.0267085	0.195333	21.0358	5.74868	%RSD		6.74532	%RSD
	75	1.676	1.667	1.6715	15.203	15.118	15.1605	0.0600941	0.396385	20.214
		Red propolis Extract (Propolis B Primavera)				Gallic acid Concentrantion (µg/mL) in UV-Vis - Waveleght 750 nm					March / 11
	[Concent]*	ABS 1	ABS 2	Average	[Gallic acid conc 1]	[Gallic acid conc 2]	[Gallic acid average]	SD	%RSD	(% Total Phenolic content)
	25	0.797	0.765	0.781	6.90274	6.60057	6.75165	0.213668	3.16467	27.0066
	35	0.982	0.983	0.9825	8.64967	8.65911	8.65439	0.00667712	0.0771529	24.7268	22.8189	Average		24.739	Average
	50	1.273	1.24	1.2565	11.3975	11.0859	11.2417	0.220345	1.96006	22.4835	1.76427	SD		2.26159	SD
	65	1.56	1.497	1.5285	14.1076	13.5127	13.8102	0.420658	3.046	21.2465	7.7316	%RSD		9.14182	%RSD
	75	1.698	1.62	1.659	15.4108	14.6742	15.0425	0.520815	3.46229	20.0567
		Red propolis Extract (Propolis B Primavera)				Gallic acid Concentrantion (µg/mL) in UV-Vis - Waveleght 750 nm					April / 11
	[Concent]*	ABS 1	ABS 2	Average	[Gallic acid conc 1]	[Gallic acid conc 2]	[Gallic acid average]	SD	%RSD	(% Total Phenolic content)
	25	0.7	0.67	0.685	5.98678	5.70349	5.84514	0.200314	3.42701	23.3805
	35	0.85	0.863	0.8565	7.40321	7.52597	7.46459	0.0868025	1.16286	21.3274	20.2662	Average		21.6386	Average
	50	1.115	1.157	1.136	9.90557	10.3022	10.1039	0.280439	2.77556	20.2077	1.03321	SD		1.60913	SD
	65	1.396	1.388	1.392	12.559	12.4835	12.5212	0.0534169	0.42661	19.2635	5.0982	%RSD		7.43639	%RSD
	75	1.547	1.563	1.555	13.9849	14.136	14.0604	0.106834	0.759819	18.7472
		Red propolis Extract (Propolis B Primavera)				Gallic acid Concentrantion (µg/mL) in UV-Vis - Waveleght 750 nm					May / 11
	[Concent]*	ABS 1	ABS 2	Average	[Gallic acid conc 1]	[Gallic acid conc 2]	[Gallic acid average]	SD	%RSD	(% Total Phenolic content)
	25	0.732	0.707	0.7195	6.28895	6.05288	6.17092	0.166928	2.70508	24.6837
	35	0.946	0.936	0.941	8.30973	8.2153	8.26251	0.0667712	0.808122	23.6072	22.3462	Average		23.475	Average
	50	1.243	1.233	1.238	11.1143	11.0198	11.067	0.0667712	0.603333	22.1341	1.16945	SD		1.27992	SD
	65	1.517	1.547	1.532	13.7016	13.9849	13.8432	0.200314	1.44701	21.2973	5.23334	%RSD		5.45227	%RSD
	75	1.691	1.713	1.702	15.3447	15.5524	15.4485	0.146897	0.950877	20.598
		Red propolis Extract (Propolis B Primavera)				Gallic acid Concentrantion (µg/mL) in UV-Vis - Waveleght 750 nm					June / 11
	[Concent]*	ABS 1	ABS 2	Average	[Gallic acid conc 1]	[Gallic acid conc 2]	[Gallic acid average]	SD	%RSD	(% Total Phenolic content)
	25	0.586	0.542	0.564	4.91029	4.49481	4.70255	0.293793	6.24753	18.8102
	35	0.709	0.717	0.713	6.07177	6.14731	6.10954	0.0534169	0.874321	17.4558	16.7791	Average		17.6159	Average
	50	0.943	0.945	0.944	8.2814	8.30028	8.29084	0.0133542	0.161072	16.5817	0.602747	SD		1.12285	SD
	65	1.202	1.174	1.188	10.7271	10.4627	10.5949	0.186959	1.76462	16.2998	3.59225	%RSD		6.37407	%RSD
	75	1.332	1.323	1.3275	11.9547	11.8697	11.9122	0.0600941	0.504476	15.8829
		Red propolis Extract (Propolis B Primavera)				Gallic acid Concentrantion (µg/mL) in UV-Vis - Waveleght 750 nm					June / 11
	[Concent]*	ABS 1	ABS 2	Average	[Gallic acid conc 1]	[Gallic acid conc 2]	[Gallic acid average]	SD	%RSD	(% Total Phenolic content)
	25	0.586	0.542	0.564	4.91029	4.49481	4.70255	0.293793	6.24753	18.8102
	35	0.709	0.717	0.713	6.07177	6.14731	6.10954	0.0534169	0.874321	17.4558	16.7791	Average		17.6159	Average
	50	0.943	0.945	0.944	8.2814	8.30028	8.29084	0.0133542	0.161072	16.5817	0.602747	SD		1.12285	SD
	65	1.202	1.174	1.188	10.7271	10.4627	10.5949	0.186959	1.76462	16.2998	3.59225	%RSD		6.37407	%RSD
	75	1.332	1.323	1.3275	11.9547	11.8697	11.9122	0.0600941	0.504476	15.8829
		Red propolis Extract (Propolis B Primavera)				Gallic acid Concentrantion (µg/mL) in UV-Vis - Waveleght 750 nm					July / 11
	[Concent]*	ABS 1	ABS 2	Average	[Gallic acid conc 1]	[Gallic acid conc 2]	[Gallic acid average]	SD	%RSD	(% Total Phenolic content)
	25	0.74	0.693	0.7165	6.36449	5.92068	6.14259	0.313825	5.109	24.5703
	35	0.894	0.894	0.894	7.8187	7.8187	7.8187	0	0	22.3391	21.1816	Average		22.6431	Average
	50	1.2	1.158	1.179	10.7082	10.3116	10.5099	0.280439	2.66833	21.0198	1.08567	SD		1.79467	SD
	65	1.449	1.462	1.4555	13.0595	13.1822	13.1209	0.0868025	0.661561	20.186	5.12554	%RSD		7.92591	%RSD
	75	1.606	1.606	1.606	14.542	14.542	14.542	0	0	19.3894
		Red propolis Extract (Propolis B Primavera)				Gallic acid Concentrantion (µg/mL) in UV-Vis - Waveleght 750 nm					August / 11
	[Concent]*	ABS 1	ABS 2	Average	[Gallic acid conc 1]	[Gallic acid conc 2]	[Gallic acid average]	SD	%RSD	(% Total Phenolic content)
	25	0.845	0.803	0.824	7.356	6.9594	7.1577	0.280439	3.91801	28.6308
	35	1.022	0.994	1.008	9.02738	8.76298	8.89518	0.186959	2.1018	25.4148	24.0017	Average		25.9692	Average
	50	1.326	1.333	1.3295	11.898	11.9641	11.9311	0.0467398	0.391749	23.8621	1.3487	SD		2.43219	SD
	65	1.682	1.579	1.6305	15.2597	14.2871	14.7734	0.687743	4.65529	22.7283	5.61919	%RSD		9.36566	%RSD
	75	1.755	1.781	1.768	15.949	16.1945	16.0718	0.173605	1.08019	21.429
		Red propolis Extract (Propolis B Primavera)				Gallic acid Concentrantion (µg/mL) in UV-Vis - Waveleght 750 nm					September / 11
	[Concent]*	ABS 1	ABS 2	Average	[Gallic acid conc 1]	[Gallic acid conc 2]	[Gallic acid average]	SD	%RSD	(% Total Phenolic content)
	25	0.787	0.796	0.7915	6.80831	6.8933	6.8508	0.0600941	0.877183	27.4032
	35	0.975	0.991	0.983	8.58357	8.73466	8.65911	0.106834	1.23377	24.7403	23.0684	Average		25.0142	Average
	50	1.283	1.274	1.2785	11.492	11.407	11.4495	0.0600941	0.524863	22.899	1.5939	SD		2.26458	SD
	65	1.548	1.553	1.5505	13.9943	14.0415	14.0179	0.0333856	0.238163	21.5661	6.90944	%RSD		9.05318	%RSD
	75	1.678	1.716	1.697	15.2219	15.5807	15.4013	0.25373	1.64746	20.5351
		Red propolis Extract (Propolis B Primavera)				Gallic acid Concentrantion (µg/mL) in UV-Vis - Waveleght 750 nm					October / 11
	[Concent]*	ABS 1	ABS 2	Average	[Gallic acid conc 1]	[Gallic acid conc 2]	[Gallic acid average]	SD	%RSD	(% Total Phenolic content)
	25	0.724	0.718	0.721	6.21341	6.15675	6.18508	0.0400627	0.647731	24.7403
	35	0.93	0.91	0.92	8.15864	7.96978	8.06421	0.133542	1.65599	23.0406	21.6605	Average		23.2924	Average
	50	1.21	1.262	1.236	10.8026	11.2937	11.0482	0.34721	3.1427	22.0963	1.64199	SD		1.33987	SD
	65	1.464	1.4	1.432	13.2011	12.5968	12.899	0.427336	3.31295	19.8446	7.58059	%RSD		5.75238	%RSD
	75	1.541	1.599	1.57	13.9282	14.4759	14.2021	0.387273	2.72687	18.9361
		Red propolis Extract (Propolis B Primavera)				Gallic acid Concentrantion (µg/mL) in UV-Vis - Waveleght 750 nm					November / 11
	[Concent]*	ABS 1	ABS 2	Average	[Gallic acid conc 1]	[Gallic acid conc 2]	[Gallic acid average]	SD	%RSD	(% Total Phenolic content)
	25	0.876	0.882	0.879	7.64873	7.70538	7.67705	0.0400627	0.52185	30.7082
	35	1.054	1.091	1.0725	9.32956	9.67894	9.50425	0.247053	2.5994	27.155	25.2108	Average		27.6384	Average
	50	1.37	1.415	1.3925	12.3135	12.7384	12.526	0.30047	2.39878	25.0519	1.86978	SD		2.85895	SD
	65	1.701	1.656	1.6785	15.4391	15.0142	15.2266	0.30047	1.97332	23.4256	7.41657	%RSD		10.3441	%RSD
	75	1.852	1.807	1.8295	16.865	16.44	16.6525	0.30047	1.80436	22.2033
		Red propolis Extract (Propolis B Primavera)				Gallic acid Concentrantion (µg/mL) in UV-Vis - Waveleght 750 nm					December / 11
	[Concent]*	ABS 1	ABS 2	Average	[Gallic acid conc 1]	[Gallic acid conc 2]	[Gallic acid average]	SD	%RSD	(% Total Phenolic content)
	25	0.76	0.74	0.75	6.55335	6.36449	6.45892	0.133542	2.06756	25.8357
	35	0.965	0.965	0.965	8.48914	8.48914	8.48914	0	0	24.2547	23.1761	Average		24.4903	Average
	50	1.292	1.316	1.304	11.577	11.8036	11.6903	0.160251	1.3708	23.3805	1.19408	SD		1.24442	SD
	65	1.573	1.573	1.573	14.2304	14.2304	14.2304	0	0	21.8929	5.15223	%RSD		5.08126	%RSD
	75	1.752	1.727	1.7395	15.9207	15.6846	15.8026	0.166928	1.05633	21.0702
														23.531	Average
											Seasonal Average			2.49398	SD
														10.5987	%RSD

[truncated: 1 more sheets: Seasonal_Propolis_C_Folin-Cioca]
